# Supplementary material for: Changing Conspiracy Beliefs through Rationality and Ridiculing
Source: Front Psychol. 2016 Oct 13;7:1525. doi: 10.3389/fpsyg.2016.01525 (PMC5061726; doi:10.3389/fpsyg.2016.01525)
Supplement: Supplementary file 1 [file DataSheet1.XLSX]

## Sheet: orosz et al. conspiracy data fi
condition	age	gender	place_of_residence	level_of_education	ct_hungA1	ct_jewA1	ct_euA1	ct_bankA1	ct_hungA2	ct_jewA2	ct_euA2	ct_bankA2	ct_agreeA	ct_competentA	ct_intelligentA	ct_hungB1	ct_jewB1	ct_euB1	ct_bankB1	ct_hungB2	ct_jewB2	ct_euB2	ct_bankB2	ct_agreeB	ct_competentB	ct_intelligentB	cmq1	cmq2	cmq3	cmq4	cmq5	bidr1	bidr2	bidr3	bidr4	bidr5	bidr6	bidr7	bidr8	bidr9	bidr10	bidr11	bidr12	bidr13	bidr14	bidr15	bidr16	bidr17	bidr18
0	29	1	4	3	3	1	1	11	9	7	2	10	4	3	2	2	2	10	10	8	3	2	10	9	6	4	6	7	6	4	6	6	3	5	6	6	3	4	2	6	2	3	5	7	3	5	2	6	3
0	35	1	4	3	1	1	1	6	1	1	1	6	1	1	3	1	1	1	6	1	1	1	6	1	1	3	3	7	3	2	3	5	1	4	1	7	3	2	2	5	1	4	1	5	6	5	5	5	2
0	36	1	2	2	11	11	11	11	11	1	11	11	11	7	2	11	11	11	11	11	1	11	11	11	6	4	7	7	1	7	7	7	1	7	1	7	1	7	1	7	7	7	1	7	1	6	1	7	1
0	34	2	4	2	6	7	6	5	6	7	6	5	6	8	5	8	6	7	5	9	8	10	7	9	6	4	3	6	6	5	4	4	3	4	5	6	2	6	4	6	2	3	4	4	5	4	6	4	2
0	30	2	1	2	8	3	9	11	6	5	1	9	8	9	4	8	4	9	11	8	2	3	9	10	9	4	6	6	4	4	4	6	5	2	3	4	4	6	5	3	6	2	4	7	2	5	3	6	6
0	50	1	3	3	5	6	5	10	10	5	3	8	6	5	4	5	6	5	10	10	5	4	9	5	5	4	7	7	5	4	7	4	4	2	2	5	7	6	4	6	5	4	7	7	2	3	5	4	2
0	20	1	2	3	7	8	3	9	9	2	1	6	4	4	4	7	8	4	7	7	3	1	6	3	4	4	5	6	2	4	6	5	6	3	2	4	7	7	1	5	7	3	3	7	4	6	3	3	7
0	33	2	4	3	1	1	1	9	3	1	2	6	1	1	3	1	1	1	9	3	1	2	6	1	5	3	3	7	5	2	1	4	3	6	2	5	4	3	1	5	4	3	5	6	1	6	2	5	2
0	32	2	3	3	8	11	4	7	9	7	3	8	6	5	3	8	11	4	7	9	4	3	8	8	7	3	7	7	2	3	7	6	4	3	1	7	3	6	6	6	7	4	1	6	7	7	5	6	6
0	68	1	2	3	1	1	1	1	3	1	1	3	1	3	3	1	1	1	3	3	1	1	1	1	5	3	1	1	3	3	1	6	1	2	1	1	1	7	1	1	6	4	1	7	1	7	1	7	1
0	67	2	1	2	4	1	7	8	6	2	7	7	6	7	4	3	1	3	7	6	1	7	8	6	9	4	5	6	4	5	5	5	6	4	4	4	5	5	4	3	5	3	6	6	2	5	3	5	4
0	73	2	2	3	2	1	4	4	7	1	8	3	2	9	1	5	2	5	3	5	2	2	4	6	3	2	4	4	2	4	3	1	1	1	1	7	4	1	2	4	1	3	1	7	1	3	2	2	1
0	60	1	4	2	4	4	4	6	4	4	3	4	5	5	3	4	4	4	6	5	4	4	5	5	5	3	4	5	5	5	5	4	4	4	4	4	4	4	1	4	4	4	4	4	3	4	4	4	4
0	73	2	2	3	1	1	1	1	1	1	1	1	1	1	4	1	1	1	1	1	1	1	1	1	11	4	4	5	2	3	1	4	6	3	4	6	4	5	5	4	5	3	4	6	2	6	4	6	4
0	54	1	3	3	3	1	1	11	6	1	1	6	2	3	3	2	1	1	10	6	1	1	6	2	3	3	5	6	5	5	4	6	6	4	2	6	6	4	4	4	5	3	4	6	6	4	4	5	5
0	62	1	4	3	1	1	1	3	1	1	1	2	1	1	3	1	1	1	3	1	1	1	1	1	3	3	5	5	5	5	3	5	4	6	2	4	2	5	6	4	3	3	5	5	5	7	3	5	5
0	60	1	1	3	2	1	1	7	1	1	1	4	2	1	3	1	1	1	4	2	1	1	4	2	2	3	5	6	3	3	3	5	3	5	2	5	5	4	2	3	4	4	4	5	5	5	4	5	4
0	59	1	3	3	3	3	3	2	2	2	2	1	2	4	3	3	3	2	2	2	3	2	3	3	4	3	5	5	3	5	6	5	4	3	2	2	3	3	1	5	6	4	3	7	3	5	4	4	4
0	25	1	2	2	1	1	1	9	8	1	1	3	1	1	3	1	1	1	9	8	1	1	3	1	6	3	7	7	5	1	4	6	4	6	2	7	6	6	2	4	4	4	3	7	1	4	4	5	4
0	62	1	2	3	3	4	2	8	8	2	2	2	7	6	4	4	4	4	7	7	3	3	7	6	10	4	6	6	2	6	6	6	5	4	4	2	3	4	2	5	4	4	3	2	6	4	4	4	3
0	46	1	2	1	9	9	7	9	9	10	10	10	6	5	4	8	8	9	9	9	8	9	9	9	3	2	5	6	4	4	5	4	3	4	4	4	4	4	4	4	4	5	4	4	3	3	3	3	4
0	66	1	2	2	11	11	11	11	11	11	11	11	11	11	5	11	11	11	11	11	11	11	11	11	11	5	7	7	7	7	7	7	7	7	7	7	7	7	7	7	7	7	7	7	7	7	7	7	7
0	63	2	3	3	4	7	1	4	9	11	1	7	3	5	5	3	9	2	1	9	11	1	6	3	7	5	7	7	1	3	4	6	5	2	1	5	2	4	6	5	2	3	1	7	4	7	4	6	2
0	69	2	3	3	1	11	11	11	9	11	9	10	11	11	4	7	11	11	11	10	11	9	11	11	11	4	7	7	6	7	7	5	1	1	3	6	5	7	4	3	2	5	2	7	1	6	5	7	1
0	46	2	3	3	10	8	4	11	10	11	7	6	10	9	4	10	10	7	11	6	10	7	10	10	10	4	7	7	4	6	7	6	4	2	1	7	2	6	5	2	1	6	2	7	1	6	1	6	3
0	56	1	3	1	11	10	11	11	11	11	11	11	11	10	5	11	10	11	11	11	11	11	11	11	11	5	7	7	6	7	7	7	3	4	2	7	6	7	3	6	7	7	6	7	7	7	5	7	6
0	62	1	2	3	2	2	2	3	8	2	2	2	2	3	3	2	2	2	2	6	2	2	2	2	3	3	5	6	5	3	5	6	4	4	4	4	6	6	1	4	3	4	2	6	6	4	4	4	4
0	36	2	3	1	1	1	1	8	11	1	1	8	1	1	3	1	1	1	8	11	1	1	8	1	1	3	7	7	3	3	3	5	5	4	4	5	5	5	1	1	5	3	4	3	5	5	4	5	3
0	22	1	2	3	5	4	5	8	6	1	1	8	6	6	4	6	6	6	5	6	6	5	6	5	7	4	7	7	5	5	6	6	6	5	7	6	6	6	3	4	4	5	4	5	4	6	5	4	4
0	53	1	2	3	11	11	11	11	11	11	11	11	11	11	5	11	11	11	11	11	11	11	11	11	11	5	7	7	7	7	7	7	1	7	1	7	5	7	5	4	5	7	1	7	4	7	7	7	1
0	35	2	2	2	11	11	11	11	10	11	11	11	11	10	5	11	11	11	11	10	11	11	11	11	10	5	7	6	7	6	7	6	4	6	2	5	6	6	5	4	6	2	6	2	2	4	3	5	5
0	69	1	3	3	2	2	2	2	5	2	2	3	3	4	2	2	3	2	3	8	3	2	3	3	3	3	5	7	4	4	3	4	2	3	1	4	3	4	1	3	1	3	2	6	2	6	4	4	2
0	50	2	2	2	11	3	5	3	6	7	8	11	11	9	3	8	7	6	8	7	7	8	8	9	7	4	7	7	1	4	2	4	5	6	3	5	6	5	5	4	3	5	6	7	7	4	5	6	7
0	66	2	4	3	1	9	1	11	6	6	1	6	6	9	4	1	11	1	11	11	11	1	11	8	9	4	7	7	1	7	7	7	4	3	4	7	6	7	7	4	4	4	5	7	4	7	4	6	1
0	62	1	4	3	1	1	1	1	1	1	1	1	1	1	2	1	1	1	1	1	1	1	1	1	2	2	7	7	7	7	7	4	4	1	1	6	1	4	1	6	6	4	3	7	1	7	1	4	1
0	64	1	4	3	1	1	1	3	1	1	1	4	1	3	3	1	1	1	3	1	1	1	1	1	9	4	6	7	5	6	7	4	4	6	1	2	1	7	3	4	2	5	7	7	2	5	2	5	2
0	47	2	2	1	10	10	10	10	10	10	10	10	10	10	4	10	10	10	10	10	10	10	10	10	10	4	7	7	5	6	7	5	4	2	4	5	4	5	5	4	5	4	4	5	3	4	3	5	3
0	52	1	2	2	1	6	3	11	10	1	1	6	3	7	4	1	6	10	1	2	1	1	11	1	7	4	7	7	4	4	7	1	7	7	1	7	6	7	1	7	1	7	1	7	1	5	1	7	7
0	62	2	4	2	1	1	1	11	6	1	1	6	3	1	4	1	1	1	9	6	1	1	6	3	11	4	7	7	5	4	5	5	6	3	6	3	6	7	3	4	7	2	3	7	5	6	4	4	6
0	63	1	4	3	4	4	4	6	4	3	5	5	8	7	4	4	4	3	5	5	4	4	8	9	7	4	5	5	5	4	5	5	2	2	2	5	2	5	2	5	2	2	2	2	4	5	4	5	4
0	20	1	1	2	8	10	10	11	10	8	11	11	10	9	4	9	10	11	11	10	9	11	11	10	10	4	7	7	7	5	6	4	6	4	7	4	4	6	2	4	5	3	5	4	1	4	4	3	5
0	32	1	3	3	9	9	8	11	10	8	10	11	9	9	4	10	7	9	11	10	8	10	11	10	10	4	7	7	5	7	7	5	5	5	2	6	4	6	2	5	6	2	6	6	7	6	2	6	5
0	62	2	2	3	2	2	2	2	10	2	1	6	2	1	2	2	2	2	2	6	2	2	2	2	11	3	2	6	2	3	2	4	5	4	5	4	3	4	4	4	5	4	6	6	6	5	4	4	4
0	58	2	4	3	10	11	11	11	11	8	10	9	9	9	3	11	9	10	7	11	9	10	8	10	9	3	7	6	6	7	7	5	2	5	3	5	4	3	3	3	5	4	6	7	4	6	3	6	3
0	45	1	1	3	5	8	9	8	6	6	6	6	7	5	3	5	6	5	6	6	5	5	6	6	5	3	6	6	4	4	6	5	4	6	4	5	4	5	4	4	3	5	4	5	4	4	5	4	3
0	53	1	4	3	3	3	4	10	10	6	6	9	6	6	4	3	3	5	10	10	5	4	10	6	5	4	6	6	4	3	3	4	4	5	4	4	4	4	3	4	4	4	5	6	5	4	4	4	4
0	39	2	2	3	1	1	1	5	1	1	1	1	1	1	1	1	1	1	5	1	1	1	1	1	7	3	5	7	6	1	2	6	6	5	1	7	5	5	2	4	6	4	2	7	4	6	4	6	5
0	75	2	3	3	1	1	1	1	1	1	1	1	1	1	1	1	1	1	1	1	1	1	1	1	1	3	5	7	5	4	4	3	4	5	3	5	3	5	2	2	1	3	2	7	1	6	2	3	5
0	72	2	1	3	11	1	2	10	10	10	8	11	10	11	5	11	1	9	10	11	10	7	11	10	11	5	6	6	4	5	6	5	2	1	4	5	5	4	6	3	6	1	2	1	1	5	2	3	1
0	57	2	1	3	1	1	1	11	4	1	1	1	1	2	4	1	1	1	5	3	1	1	1	1	2	4	3	3	3	3	3	5	3	7	2	7	2	3	5	3	3	4	2	7	1	7	3	4	4
0	37	2	1	3	1	1	3	6	5	3	1	9	6	8	3	1	1	4	9	5	1	1	9	6	8	3	5	7	5	4	5	6	6	5	5	4	4	5	5	3	3	2	4	7	4	7	4	6	3
0	36	2	3	2	5	6	1	3	7	4	11	6	5	10	4	5	2	2	7	5	5	11	6	5	10	4	6	5	4	3	4	4	3	2	4	5	2	2	1	6	3	4	2	7	2	3	2	5	4
0	65	2	4	2	2	3	3	6	5	2	2	3	2	3	4	2	4	3	4	3	2	2	3	2	5	3	4	5	4	5	5	6	4	6	1	4	4	5	4	3	5	4	1	5	4	3	3	6	5
0	35	1	1	3	3	1	1	11	11	1	1	9	2	6	3	2	1	1	11	11	1	1	11	1	6	3	2	7	2	2	2	6	1	2	2	7	4	4	1	4	4	6	2	7	2	5	2	7	1
0	38	2	1	3	2	1	1	3	6	2	1	3	2	2	4	2	1	1	2	2	3	1	2	2	8	4	7	6	5	4	3	4	6	4	2	6	2	4	1	4	3	3	4	2	2	3	5	4	5
0	69	2	1	3	1	1	1	11	1	1	1	11	2	2	1	1	1	1	11	1	1	1	11	1	8	3	7	7	7	7	7	7	7	1	1	1	1	1	1	1	7	1	1	7	1	1	1	1	7
0	35	2	4	3	3	2	3	7	3	3	2	5	1	7	1	2	2	2	5	2	2	2	5	1	8	3	4	6	3	2	4	4	2	4	4	2	2	3	4	5	4	4	4	7	2	6	2	4	5
0	59	2	2	3	11	1	11	11	11	1	11	11	4	1	4	5	1	4	9	9	1	9	9	4	4	4	7	7	4	1	4	7	1	6	6	1	6	3	6	3	6	3	5	5	1	1	1	1	1
0	57	2	2	1	10	5	7	11	11	7	11	11	11	10	4	11	11	11	10	11	10	11	11	11	9	4	7	7	2	6	6	6	6	6	6	6	6	6	6	6	6	6	6	6	6	6	6	6	6
0	31	2	1	2	6	6	6	6	6	6	6	6	6	6	3	6	6	6	6	6	6	6	6	6	6	3	4	4	4	4	4	4	4	4	4	4	4	4	4	4	4	4	4	4	4	4	4	4	4
0	31	2	4	3	10	11	11	11	10	11	10	11	10	10	4	10	11	11	11	10	10	11	11	10	10	4	7	7	4	6	7	5	5	6	2	5	4	5	6	5	5	4	5	2	6	6	3	6	2
0	58	1	2	2	1	4	1	9	5	1	1	3	3	4	3	1	3	2	8	6	1	1	3	5	5	3	5	6	6	6	6	5	3	4	2	6	4	4	3	4	5	4	4	6	3	4	4	4	3
0	21	1	2	2	6	1	7	11	11	8	11	11	8	6	3	7	7	6	11	11	7	11	11	8	7	3	7	7	4	7	7	7	1	7	5	7	5	7	1	4	6	6	5	7	7	4	5	6	3
0	55	2	4	2	8	11	3	8	3	3	3	8	6	4	3	4	9	4	9	4	4	4	9	6	8	3	6	6	3	4	6	4	2	2	2	6	4	6	2	5	2	6	5	7	2	6	6	5	5
0	24	1	2	3	1	1	1	1	4	1	1	2	1	6	4	1	1	1	1	4	1	1	2	1	4	4	3	2	2	1	1	5	6	4	3	3	5	4	1	4	5	1	7	6	5	4	3	2	7
0	43	2	4	3	6	6	5	6	4	9	6	4	7	7	3	6	6	6	3	3	9	6	6	6	6	3	5	5	4	5	5	5	5	5	3	5	4	5	5	5	5	5	3	6	2	3	3	5	4
0	58	2	2	2	11	11	11	11	11	11	11	11	11	11	5	11	11	11	11	11	11	11	11	11	11	5	7	7	7	7	7	7	5	6	5	5	5	6	2	4	7	5	5	6	4	5	6	5	4
0	58	1	2	3	1	1	1	1	1	1	1	1	1	1	4	1	1	1	1	1	1	1	1	1	10	4	4	4	2	1	1	5	1	4	5	7	4	4	2	6	4	5	2	7	1	6	3	6	2
0	57	1	3	2	1	1	1	4	3	2	2	2	1	2	3	1	1	1	2	2	2	2	2	1	5	3	5	5	4	5	4	5	7	6	3	5	5	4	2	4	4	3	2	7	7	4	4	5	4
0	45	1	2	2	1	1	6	11	1	1	1	6	2	6	3	1	1	2	11	1	2	1	10	6	6	3	7	7	7	7	4	7	7	6	4	4	5	3	4	1	7	6	6	7	4	3	4	2	7
0	29	1	1	3	8	11	8	11	11	11	8	11	11	8	5	8	11	8	11	11	11	8	11	11	8	5	7	7	7	7	7	6	4	4	2	6	4	6	6	5	6	2	4	2	2	6	4	4	4
0	75	2	3	3	1	1	1	1	9	1	1	1	1	3	1	1	1	1	1	9	1	1	1	1	8	3	7	7	5	5	6	4	6	2	4	3	6	6	4	3	7	2	4	6	1	5	3	4	3
0	33	1	1	1	6	9	3	6	5	1	2	6	6	6	3	6	9	2	6	5	2	4	6	5	9	4	7	7	6	7	7	4	3	6	3	6	6	7	4	2	7	1	4	6	7	4	4	5	4
0	58	2	3	3	1	1	1	1	1	1	1	2	1	2	3	1	1	1	2	1	1	1	2	1	5	3	4	5	4	5	3	5	5	4	4	4	4	5	5	5	4	4	4	5	3	4	4	5	3
0	53	1	2	2	11	9	11	11	11	11	11	11	11	11	3	11	9	11	11	11	11	11	11	11	9	3	7	7	1	6	7	6	2	6	2	5	3	7	1	3	6	4	4	6	6	4	1	5	1
0	28	1	4	1	3	6	5	6	6	3	5	4	5	4	3	5	4	3	5	7	6	5	7	6	4	4	6	4	6	4	3	4	6	4	6	4	4	2	5	4	7	5	4	7	4	3	4	5	3
0	24	2	4	3	9	6	7	8	7	2	6	7	5	7	3	9	7	7	8	7	2	6	7	7	7	3	7	7	5	4	4	4	4	2	2	4	6	5	4	5	3	6	4	6	1	5	4	5	2
0	50	2	1	1	4	11	7	11	11	6	6	9	6	7	4	6	6	6	6	5	7	8	8	7	6	4	7	7	3	6	7	3	6	3	4	5	6	6	3	2	6	2	4	7	4	5	3	1	6
0	29	2	4	2	11	10	11	11	11	11	9	11	11	11	4	11	10	11	11	11	11	9	11	11	10	4	7	7	5	5	7	6	1	6	2	2	3	3	1	5	3	3	5	5	5	5	1	6	3
0	48	1	1	2	1	4	1	11	11	1	6	11	5	2	4	1	4	5	11	11	2	5	11	4	2	4	7	7	4	3	5	6	1	7	1	5	4	6	6	5	5	6	2	6	6	6	1	7	2
0	51	1	2	2	6	4	7	9	9	10	6	8	5	7	3	4	5	7	9	9	9	4	10	5	7	3	7	7	6	6	6	6	2	6	4	5	6	7	2	2	7	6	4	1	2	5	5	5	4
0	52	1	3	3	1	1	1	1	1	1	1	1	1	1	3	1	1	1	1	1	1	1	1	1	1	3	3	4	3	1	1	4	2	5	1	7	4	3	2	6	2	6	5	7	3	4	2	5	2
0	61	1	2	2	3	4	2	5	6	3	2	6	4	4	2	4	3	2	6	5	2	2	6	4	4	3	6	7	6	6	7	5	4	4	1	5	4	4	1	4	5	4	4	7	2	4	4	5	1
0	47	1	4	3	1	1	1	3	5	1	1	1	1	3	3	1	1	1	3	5	1	1	1	1	2	3	5	6	4	4	3	7	5	6	5	6	2	6	5	3	4	3	5	7	3	4	3	5	5
0	28	2	4	3	1	1	1	9	6	1	2	1	1	1	3	1	1	1	9	1	1	2	1	1	6	3	5	5	1	2	4	5	4	3	4	6	2	4	2	5	2	4	4	5	3	5	2	4	2
0	33	2	3	3	1	2	1	3	1	1	2	2	1	1	2	1	1	1	2	1	1	1	1	1	5	3	7	7	5	3	2	5	6	1	5	5	6	6	2	4	7	1	4	7	4	3	7	2	6
0	56	1	1	3	2	1	1	5	6	1	1	1	2	5	3	1	1	1	5	4	1	1	2	1	5	3	4	7	5	5	7	7	4	4	1	7	2	3	5	5	6	5	3	7	1	7	4	5	2
0	34	2	1	2	3	1	8	1	3	3	11	8	11	9	5	7	1	6	7	4	2	7	4	5	9	3	7	7	6	5	7	3	6	7	2	4	6	6	7	5	4	4	2	7	6	5	5	6	5
0	48	2	2	2	1	1	1	4	2	1	1	1	1	3	2	1	1	1	4	1	1	1	1	1	3	2	4	5	4	3	4	4	3	5	3	3	5	4	3	4	4	4	4	7	3	4	3	4	4
0	58	2	1	1	8	8	8	8	8	8	8	8	8	8	4	8	8	8	8	8	8	8	8	8	8	4	7	7	7	7	7	5	3	5	1	4	4	4	2	2	4	4	2	4	4	5	2	4	4
0	62	2	4	3	4	5	2	8	3	4	4	7	4	6	3	4	4	3	5	3	4	5	5	4	9	4	5	6	3	5	4	6	5	4	4	3	4	5	3	4	5	3	5	6	2	4	5	5	4
0	31	1	3	3	9	11	9	11	10	11	6	11	11	9	5	10	11	9	11	10	11	7	11	11	10	5	7	7	5	7	7	4	3	4	4	5	2	6	2	4	2	7	1	6	7	5	6	4	1
0	30	1	2	1	11	11	11	11	11	11	10	11	11	8	3	11	11	11	11	11	11	10	11	10	7	3	7	7	5	7	7	4	6	7	7	1	6	2	4	1	7	1	1	1	6	1	1	1	7
0	62	2	1	2	6	3	2	1	7	1	2	4	5	7	3	4	2	1	4	5	1	1	2	7	7	4	5	4	2	3	4	5	2	3	3	6	2	5	5	5	5	4	3	7	4	6	2	4	4
0	43	1	2	1	3	2	2	4	9	4	2	2	2	3	3	3	2	3	5	6	3	2	5	3	6	4	6	6	6	7	7	5	6	4	4	7	5	6	3	5	6	4	4	7	3	4	4	4	4
0	72	2	3	3	11	11	11	11	11	11	11	11	11	11	5	11	11	11	11	11	11	11	11	11	11	5	7	7	7	7	7	7	3	7	2	7	7	7	6	7	7	5	7	7	2	7	6	7	5
0	31	2	3	3	11	10	2	10	3	2	2	10	6	7	4	11	10	3	10	7	1	1	10	5	7	4	6	7	5	5	7	7	6	7	2	7	5	6	1	5	7	6	2	7	7	7	7	6	2
0	56	2	4	2	10	7	7	10	10	8	11	10	10	6	3	7	8	7	8	8	8	10	10	9	7	3	6	6	2	6	6	2	4	4	3	4	4	4	2	4	2	3	3	6	2	4	3	4	4
0	19	1	4	1	2	11	4	6	3	1	1	6	5	7	4	3	11	3	6	4	1	1	6	5	3	4	3	5	3	3	6	2	6	4	5	2	5	5	3	4	7	3	5	3	3	5	4	5	4
0	54	2	3	1	4	11	3	11	6	6	1	11	6	4	3	4	11	3	11	3	6	1	11	6	4	3	7	6	4	4	5	4	4	6	4	6	2	4	4	2	5	6	4	7	2	5	2	4	3
0	42	1	2	3	1	1	1	8	7	1	1	5	1	5	3	1	1	1	6	6	1	1	4	1	5	4	7	7	7	6	6	6	7	4	5	4	6	6	4	4	6	5	4	5	4	2	5	4	4
0	48	2	3	3	1	1	1	2	2	1	1	2	1	2	3	1	1	1	2	2	1	1	1	1	3	3	7	7	7	3	3	4	6	2	2	7	4	6	3	4	6	4	4	7	2	7	3	5	2
0	55	1	1	3	1	1	1	1	9	1	1	1	1	2	3	1	1	1	1	2	1	1	1	1	8	4	6	6	6	4	5	4	3	4	4	4	5	5	2	5	4	5	2	7	2	5	2	6	2
0	27	1	1	2	11	10	10	10	10	10	10	10	10	9	4	10	10	10	10	10	10	10	10	10	10	4	5	6	5	5	5	5	5	6	5	5	5	6	4	4	5	5	5	5	5	5	5	5	5
0	45	1	3	2	3	8	5	11	3	3	5	8	5	8	4	3	3	5	11	4	4	5	9	4	5	4	7	7	4	6	4	4	7	1	7	6	6	4	4	2	7	2	4	1	7	1	4	1	1
0	49	1	1	1	8	1	11	11	8	11	11	9	9	10	4	11	11	11	11	11	11	9	10	11	9	4	7	7	7	7	7	7	3	6	1	7	7	7	1	7	7	5	2	7	7	7	3	6	6
0	23	1	2	1	1	11	1	11	11	1	5	11	6	3	3	11	11	1	11	11	1	5	11	6	3	3	7	7	1	1	7	6	2	5	1	1	5	7	5	1	4	1	4	7	1	5	7	6	1
0	25	2	1	1	11	11	11	11	11	11	11	11	11	11	5	11	11	11	11	11	11	11	11	11	11	5	7	7	7	7	7	7	7	7	7	7	7	7	7	7	7	7	7	7	7	7	7	7	7
0	62	1	1	3	11	3	11	11	11	9	11	11	9	11	4	11	10	10	11	11	10	11	11	9	9	5	6	7	6	7	7	6	4	4	2	6	6	6	2	6	5	4	6	6	1	4	3	4	2
0	63	1	2	2	6	4	5	7	8	7	7	8	9	7	4	7	6	6	8	8	6	6	8	8	7	3	6	6	4	4	6	6	7	3	3	4	5	6	6	6	6	3	4	6	5	4	6	5	5
0	48	1	2	2	2	3	1	5	6	1	2	10	7	4	4	2	4	1	5	8	2	1	10	9	4	4	7	6	7	4	7	5	4	4	6	4	7	7	2	2	6	1	7	7	4	4	7	1	1
0	19	1	3	1	9	7	11	9	11	11	8	9	9	8	4	11	8	10	10	11	11	8	8	9	9	4	7	7	5	6	6	6	6	6	1	6	6	6	5	6	3	3	3	5	1	4	4	4	5
0	53	1	2	3	8	8	10	11	11	10	9	11	10	8	4	10	10	11	10	11	10	10	11	10	9	4	7	7	6	6	7	5	3	2	1	1	3	2	2	2	2	4	3	4	2	2	2	2	4
0	22	1	1	3	11	1	1	11	11	1	1	11	6	11	3	11	1	1	11	11	1	1	11	6	11	3	7	7	4	7	7	4	4	4	4	4	4	4	4	4	4	4	4	4	4	4	4	4	4
0	29	1	3	2	4	5	5	5	7	2	3	3	2	3	3	3	2	2	3	5	1	4	3	2	5	3	4	3	3	3	4	5	5	4	5	4	5	4	4	4	4	3	5	4	5	3	4	4	5
0	22	2	2	3	2	7	3	3	3	7	3	4	2	6	4	3	3	3	3	5	2	2	4	3	5	4	4	7	2	2	3	5	5	3	5	4	3	2	3	2	3	2	3	5	6	3	2	5	2
0	54	1	2	3	1	1	1	1	1	1	1	1	1	10	4	8	8	8	8	8	8	8	8	8	8	4	5	5	5	5	5	5	5	5	5	5	5	5	5	5	5	5	5	5	5	5	5	5	5
0	52	1	2	3	9	10	10	11	11	10	10	11	10	10	4	9	10	10	11	10	10	11	11	10	9	3	7	7	6	7	7	5	4	4	3	5	4	5	2	4	4	4	4	5	5	5	4	5	3
0	49	1	4	3	6	6	3	8	2	4	2	4	3	10	4	3	6	3	6	2	3	2	3	2	7	3	7	7	3	5	5	4	3	3	2	3	4	3	3	5	1	3	1	7	1	5	3	4	1
0	60	2	1	1	10	2	10	10	10	10	6	10	11	10	5	10	10	10	10	10	10	10	10	10	10	4	7	6	4	5	6	4	5	6	4	6	4	4	4	4	4	3	6	7	3	4	4	4	5
0	29	1	4	3	6	8	6	11	8	6	5	8	6	6	3	6	8	11	11	8	6	6	9	6	6	3	7	7	7	7	7	7	3	3	4	5	5	4	5	4	4	3	5	3	4	4	3	3	5
0	37	2	1	2	1	11	11	9	11	11	7	11	11	9	4	9	11	9	11	11	11	9	11	9	8	4	7	7	4	7	7	5	6	2	2	5	4	4	3	5	4	4	6	7	4	4	2	5	2
0	31	1	2	3	9	7	7	9	10	4	8	10	9	8	3	8	5	8	8	10	4	5	8	10	6	3	7	5	6	4	6	5	5	3	4	6	5	5	3	5	5	5	4	3	2	4	2	6	6
0	24	2	3	3	1	1	1	6	6	1	1	6	2	1	3	1	1	1	5	5	1	1	5	2	2	3	3	4	3	3	4	4	4	5	3	6	5	5	2	5	6	4	3	5	5	6	3	6	5
0	21	2	3	2	9	8	8	9	7	6	7	9	8	8	4	9	8	7	8	8	7	7	8	8	8	4	7	7	4	5	6	5	4	4	3	7	2	6	2	4	4	4	3	3	1	6	3	5	3
0	64	2	3	3	6	4	1	6	4	2	1	5	5	7	3	2	3	4	5	5	2	1	5	6	6	4	6	7	5	6	6	5	4	3	3	5	4	4	2	2	2	5	5	7	3	4	3	4	4
0	44	2	1	1	11	11	11	11	11	11	11	11	11	10	4	11	11	11	11	11	11	11	11	11	11	5	7	7	7	7	7	5	6	5	5	5	5	4	3	1	4	2	3	7	4	3	3	2	3
0	37	1	3	3	8	4	9	11	8	4	8	9	9	8	4	9	3	9	10	9	3	6	10	7	9	4	7	7	6	6	7	5	4	3	3	6	4	6	5	5	6	4	3	6	4	3	3	6	2
0	29	1	1	3	9	8	10	10	9	4	11	11	11	10	4	11	11	11	11	10	4	11	10	10	10	5	7	7	2	6	6	3	1	6	5	7	7	2	6	6	6	2	7	7	6	7	2	7	1
0	50	1	2	3	4	4	4	4	4	2	2	2	4	4	3	4	4	2	2	2	2	2	2	3	6	3	5	6	2	6	6	4	2	2	2	6	4	5	2	6	3	4	1	7	1	6	3	6	1
0	29	1	4	3	11	11	11	11	11	11	11	11	11	11	4	11	11	11	11	11	11	11	11	11	9	4	7	7	7	7	7	7	6	6	4	7	7	6	3	6	6	1	7	7	1	6	6	6	1
0	50	1	1	2	4	5	4	8	8	8	4	6	5	6	3	4	4	7	8	8	7	4	5	6	6	3	4	5	4	4	4	4	4	4	4	4	4	4	4	4	4	4	4	4	4	4	4	4	4
0	27	1	2	2	1	2	2	2	9	3	1	7	3	4	3	1	1	1	2	8	3	1	7	2	6	3	5	5	3	3	3	5	4	6	4	4	4	5	2	5	2	5	5	7	4	3	3	5	4
0	54	1	1	2	1	1	1	2	11	3	1	2	11	8	4	1	1	1	4	11	3	1	2	10	7	4	7	7	6	6	7	6	4	7	1	7	1	7	4	4	1	6	1	5	5	3	1	6	1
0	23	2	1	3	1	1	1	3	4	1	1	3	2	1	2	1	1	1	2	2	1	1	2	1	2	3	4	4	4	4	3	5	5	5	5	6	5	5	2	5	4	4	3	6	1	5	2	5	1
0	60	1	3	3	1	1	6	11	11	1	6	11	4	6	2	4	1	6	11	11	1	6	11	2	4	3	7	7	7	7	7	7	7	1	1	7	1	4	1	4	7	4	4	7	4	4	4	4	4
0	43	1	2	3	11	5	9	9	11	4	11	4	9	8	5	11	4	11	5	11	4	11	5	9	7	4	7	7	4	5	5	6	4	5	4	3	4	5	3	4	3	3	5	7	1	2	2	5	4
0	23	2	1	1	5	5	8	10	10	10	7	10	11	9	4	3	2	5	5	8	7	9	7	9	9	4	7	4	4	5	6	5	4	4	4	3	4	4	5	3	4	4	4	7	4	4	4	5	3
0	27	1	4	3	10	6	6	6	10	6	11	6	7	7	3	6	6	6	6	10	6	10	6	6	6	3	6	6	4	6	7	6	6	7	2	4	7	7	3	2	7	2	7	4	1	7	4	7	1
0	28	2	4	3	2	3	2	2	3	2	1	2	1	2	4	2	3	2	2	3	2	1	2	1	2	4	5	5	4	3	4	6	5	6	7	6	3	6	2	6	4	5	3	7	2	6	3	5	2
0	26	2	4	3	1	1	1	11	11	1	1	1	1	8	3	1	1	1	11	11	1	1	1	1	8	3	6	6	4	3	5	5	6	5	2	6	5	5	3	4	4	5	2	6	1	5	2	5	1
0	60	2	1	1	8	6	8	11	6	3	8	10	7	9	3	8	10	5	11	8	6	8	10	7	8	3	5	7	5	3	4	3	5	7	2	5	3	6	3	1	4	3	5	7	6	4	2	5	2
0	45	2	2	2	11	11	11	11	11	11	11	11	11	9	4	11	11	11	11	11	11	11	11	11	9	4	7	7	7	7	7	6	4	6	1	6	2	7	2	2	2	2	4	7	7	6	6	6	6
0	60	1	2	2	6	3	2	4	2	2	1	3	3	11	4	6	2	2	3	2	1	1	5	2	11	5	5	6	4	5	5	4	4	2	2	3	5	4	3	3	7	1	2	7	4	3	4	4	3
0	21	1	1	1	11	8	8	8	11	11	8	9	7	3	3	11	11	11	11	11	11	11	11	11	1	2	6	5	5	5	5	4	4	3	1	6	6	5	4	4	4	4	5	4	4	6	4	4	3
0	29	1	2	2	11	11	11	11	11	11	11	11	11	11	5	11	11	11	11	11	11	11	11	11	11	5	7	7	7	7	7	7	7	7	7	7	7	7	1	6	7	7	7	7	2	7	2	7	7
0	46	1	4	1	3	2	4	9	9	5	9	9	9	6	3	3	3	9	9	9	3	9	9	6	5	3	6	6	2	6	6	6	4	2	2	6	6	6	1	2	6	2	6	6	6	5	2	3	6
0	32	2	1	3	6	5	10	11	10	2	11	11	7	10	4	9	2	9	11	10	2	10	10	7	7	3	6	6	4	5	5	5	6	3	3	4	4	5	5	2	3	4	6	1	1	4	5	5	5
0	63	2	1	1	8	10	8	11	10	11	7	9	8	9	4	9	11	8	10	8	11	7	10	8	9	4	6	7	3	5	6	6	4	3	3	6	6	6	5	4	6	3	2	7	2	6	4	5	6
0	25	1	1	3	1	1	1	1	1	1	1	1	1	11	5	1	1	1	1	1	1	1	1	1	11	5	7	7	4	4	4	4	4	4	4	4	4	6	2	6	2	3	2	7	2	4	2	6	2
0	64	1	1	2	9	11	7	11	9	11	5	11	10	11	5	10	11	7	10	9	10	6	11	10	11	5	7	6	5	6	6	5	6	2	2	6	4	6	5	4	7	6	6	7	3	6	4	6	2
0	62	2	4	3	4	8	3	8	8	8	5	6	4	8	4	4	7	4	8	8	9	4	6	5	8	4	7	6	5	5	5	4	5	5	2	6	4	5	3	4	5	4	2	6	3	6	4	4	5
0	63	1	4	3	1	1	1	2	1	1	1	1	1	3	3	1	1	1	2	1	1	1	1	1	3	3	4	7	6	6	4	6	4	6	1	7	2	7	7	7	4	7	1	7	4	7	4	7	7
0	62	2	2	3	1	1	1	1	6	1	1	1	1	1	2	1	1	1	1	6	1	1	1	1	1	2	2	7	1	1	2	4	4	2	4	4	6	4	3	4	3	4	4	7	3	5	4	4	5
0	42	2	3	2	7	7	7	7	7	7	7	7	7	9	4	7	7	7	7	7	7	7	7	7	9	4	6	6	6	6	6	5	5	5	5	5	5	5	5	5	5	5	5	5	5	5	5	5	5
0	64	2	1	2	11	11	11	11	11	11	11	11	11	11	4	11	11	11	11	11	11	11	11	11	11	4	7	7	2	6	7	7	6	7	1	7	7	5	1	4	7	6	1	7	1	7	2	4	1
0	49	1	3	3	1	1	10	6	5	2	5	6	5	5	3	1	2	2	5	10	2	5	2	4	5	3	7	6	4	5	5	4	4	4	4	5	5	6	1	3	2	1	2	1	7	7	3	4	1
0	26	2	1	3	10	9	3	8	10	6	2	9	7	9	5	9	8	3	9	10	6	2	9	7	10	5	7	7	4	5	6	6	5	3	2	6	2	7	4	5	7	5	2	6	2	7	5	6	4
0	32	2	2	2	10	11	6	8	10	6	5	10	8	6	4	10	11	8	9	9	8	5	9	7	6	4	6	4	3	4	5	5	5	4	4	4	5	3	3	3	4	4	2	5	3	3	2	3	4
0	61	1	1	3	5	8	2	5	8	2	1	3	2	4	3	3	3	3	6	7	3	3	3	3	7	4	7	7	2	5	7	2	1	3	1	1	3	1	2	6	4	5	3	7	3	7	6	2	5
0	47	2	4	1	2	9	9	11	11	6	9	9	9	9	5	3	9	9	9	11	5	9	11	9	9	5	6	6	5	5	7	4	4	4	4	6	6	5	4	4	5	4	4	7	4	6	4	6	2
0	52	1	1	1	11	11	11	11	11	1	11	11	11	11	4	11	7	11	11	11	11	11	11	11	7	4	7	7	1	4	1	7	1	2	1	4	4	7	1	1	7	4	4	7	4	4	4	1	1
0	24	1	1	3	9	9	5	10	10	6	8	10	9	9	4	8	10	8	10	8	4	6	10	9	8	3	7	7	6	6	7	7	5	2	2	3	5	4	3	3	3	2	5	4	1	2	1	6	5
0	45	2	1	2	9	5	5	10	8	5	8	8	7	6	4	8	5	8	10	8	5	9	8	7	8	4	6	5	5	4	4	6	6	4	6	5	5	6	6	3	6	4	5	5	5	5	4	4	4
0	34	2	1	1	3	5	6	9	7	1	2	3	4	7	5	3	5	4	9	7	1	3	4	1	6	3	7	7	6	7	7	6	5	7	6	6	4	5	6	6	3	7	4	1	7	7	4	5	6
0	53	2	3	3	11	11	11	11	11	11	10	11	11	9	5	11	11	11	11	11	11	9	11	11	11	4	7	7	7	7	7	2	7	1	2	2	6	3	5	2	6	4	2	7	5	5	6	2	3
0	43	1	1	2	11	11	11	11	11	8	8	11	10	10	4	11	11	11	11	11	7	7	11	8	9	4	6	6	5	5	6	5	5	6	6	6	4	6	4	4	5	4	5	5	6	4	5	4	6
0	23	1	1	3	1	1	1	6	4	1	1	8	1	1	4	1	1	1	3	3	1	1	7	1	6	4	7	7	3	4	6	6	1	6	1	5	7	6	1	1	1	1	1	3	2	5	5	3	1
0	53	1	2	2	3	1	1	3	2	1	1	3	1	1	3	3	1	2	2	1	1	1	2	1	6	3	2	1	4	4	4	5	3	6	5	3	3	4	2	4	2	6	2	6	2	4	4	5	5
0	46	1	1	2	7	7	3	10	10	5	6	7	7	8	4	7	5	4	10	9	5	6	7	7	8	5	7	7	5	6	7	6	6	6	6	3	7	5	2	5	7	4	5	4	5	3	5	5	5
0	61	2	2	2	10	11	9	11	10	9	8	11	10	11	4	10	11	8	11	10	10	9	11	10	10	4	7	7	6	7	6	5	6	7	5	5	5	5	6	4	5	5	5	6	2	4	5	5	5
0	50	1	2	2	2	7	5	11	6	1	1	11	8	5	3	6	1	5	11	8	1	1	11	5	5	3	7	7	4	2	6	6	3	2	1	7	5	6	3	6	7	6	3	6	4	5	4	6	2
0	57	2	2	2	3	3	1	5	7	4	1	4	2	2	4	2	3	1	4	6	2	1	3	2	10	4	5	5	1	4	5	5	5	6	3	5	3	6	5	5	6	4	3	7	5	6	4	6	3
1	28	1	4	3	6	6	6	6	6	6	6	6	6	3	3	6	6	6	6	6	6	6	6	6	4	3	5	6	4	3	3	6	3	2	5	3	5	5	3	4	6	2	5	6	4	3	2	3	2
1	52	1	4	2	1	1	1	1	1	1	1	1	1	1	1	1	1	1	1	1	1	1	1	1	9	4	2	4	3	2	2	5	7	7	3	6	4	4	5	6	2	4	2	7	6	4	2	5	5
1	43	1	4	3	8	10	4	10	10	5	4	8	7	7	3	7	10	3	10	8	1	6	6	6	8	4	7	6	2	4	6	5	4	4	2	4	4	6	2	2	7	2	6	6	6	4	5	5	4
1	58	1	3	3	1	1	1	1	2	1	1	2	1	2	3	1	1	1	2	1	1	1	2	1	3	3	5	7	5	5	6	6	4	5	1	3	5	5	1	1	1	1	4	5	1	4	4	2	3
1	23	1	1	3	6	7	3	10	8	6	3	10	8	9	4	4	7	4	10	8	4	3	10	7	8	3	7	7	5	5	6	4	5	6	3	4	4	5	1	5	4	6	2	7	3	4	2	5	5
1	49	1	1	3	1	1	1	1	1	1	1	1	1	1	1	1	1	1	1	1	1	1	1	1	1	1	4	7	4	3	3	6	4	5	2	7	4	4	2	2	4	4	3	7	2	4	3	4	1
1	28	1	2	3	1	2	5	11	9	7	1	10	1	2	2	4	2	2	11	10	6	1	11	1	2	2	7	7	6	6	6	6	2	3	1	2	4	4	1	4	4	4	4	7	1	4	2	4	1
1	36	1	3	2	10	5	5	8	11	8	11	11	11	8	4	8	7	11	11	11	8	11	11	11	9	4	7	7	4	7	7	4	5	5	2	5	5	6	1	6	6	5	6	6	6	5	5	5	5
1	31	1	4	2	2	11	2	2	11	2	1	2	6	6	2	2	11	2	6	11	2	1	11	6	6	3	7	7	7	7	7	4	2	4	2	5	5	3	3	1	1	7	7	1	1	5	1	1	1
1	31	1	4	3	6	1	1	1	1	1	1	1	1	1	1	6	1	1	1	1	1	1	1	1	11	4	5	7	4	1	1	6	5	4	2	7	4	6	1	6	5	3	2	7	5	5	3	3	5
1	21	1	3	2	6	11	5	6	11	9	4	8	7	4	3	6	11	5	6	11	9	5	8	7	7	3	7	7	5	5	7	5	6	5	2	6	4	5	3	4	5	4	4	5	1	4	7	5	1
1	49	1	1	2	1	6	1	3	2	1	1	2	2	1	1	1	7	2	2	3	1	1	2	1	3	4	6	7	5	6	6	6	6	2	4	6	2	6	1	3	2	3	5	6	2	6	3	6	5
1	54	1	1	2	1	1	1	1	3	1	1	1	1	1	1	1	1	1	1	2	1	1	1	1	2	3	7	7	4	4	3	5	6	4	6	6	6	5	4	4	4	4	5	7	1	5	4	4	4
1	35	1	2	3	1	1	1	1	1	1	1	1	1	11	5	1	1	1	1	1	1	1	1	1	11	5	7	7	7	7	7	6	2	3	1	6	3	2	1	5	5	4	6	7	7	7	1	6	1
1	25	1	1	3	6	8	9	10	9	7	5	8	6	5	3	6	7	8	10	9	6	5	8	6	6	3	6	6	5	5	5	5	4	7	4	2	2	6	4	3	4	3	5	7	1	4	2	3	4
1	58	1	3	1	11	11	11	11	11	11	11	11	11	11	5	11	11	11	11	11	11	11	11	11	5	2	7	7	7	7	7	7	4	4	1	7	4	4	1	4	7	4	4	7	4	7	4	4	4
1	54	1	1	1	11	10	11	11	11	11	10	11	11	11	4	10	9	9	11	11	10	10	11	11	9	4	7	7	5	6	6	7	4	3	1	1	4	7	3	3	6	4	2	6	1	3	2	4	3
1	58	1	4	2	1	1	1	3	1	1	1	1	1	1	3	1	1	1	1	1	1	1	1	1	6	4	6	7	4	2	4	5	4	3	2	2	4	5	1	5	5	3	4	6	2	4	2	5	1
1	37	1	1	2	11	7	11	11	11	11	11	11	11	11	4	11	7	11	11	11	11	11	11	11	10	4	7	7	6	6	6	6	4	6	4	6	4	4	4	4	7	4	4	7	4	4	2	4	2
1	45	1	1	3	1	1	1	3	4	1	1	3	1	1	3	1	1	1	2	4	1	1	2	1	9	4	7	7	7	6	6	5	5	3	2	4	3	4	2	5	4	4	4	7	2	5	4	5	5
1	51	1	2	3	1	1	1	1	1	1	1	1	1	5	4	1	1	1	1	1	1	1	1	1	6	4	7	7	2	2	4	5	7	3	7	4	4	3	2	1	6	1	7	7	1	6	4	4	6
1	34	1	2	3	10	11	6	11	9	6	5	11	10	9	4	10	11	6	11	9	6	5	11	10	9	4	7	7	3	6	7	5	5	5	2	5	2	6	5	5	2	3	2	5	4	6	3	5	2
1	51	1	3	1	6	6	7	11	11	4	5	11	7	5	3	6	6	7	11	11	3	7	11	6	7	4	7	7	7	7	7	6	4	4	4	5	2	4	4	4	5	4	4	4	7	4	2	4	4
1	53	1	3	3	5	3	5	6	6	7	4	4	5	9	3	5	4	3	6	6	6	3	5	5	6	3	1	6	5	1	4	3	4	5	5	6	5	6	2	5	4	3	2	6	6	5	4	6	2
1	58	1	1	1	1	6	1	6	5	1	1	11	6	10	3	3	4	1	8	4	1	1	8	10	10	5	6	6	2	5	5	6	4	7	1	6	4	4	1	6	5	4	2	7	1	6	4	6	2
1	56	1	3	3	6	1	1	1	1	1	1	5	1	4	2	1	1	1	1	1	1	1	4	11	10	5	5	7	6	7	7	4	2	5	1	6	4	5	2	2	4	1	1	7	1	3	6	1	2
1	53	1	1	2	1	1	1	11	4	1	1	11	1	5	3	1	1	1	11	3	1	1	11	1	5	3	7	7	1	7	4	6	4	4	4	4	2	4	1	4	1	1	7	7	4	5	2	1	4
1	59	1	2	3	5	5	4	7	7	3	4	7	7	8	5	4	5	4	7	6	4	4	7	6	7	4	7	6	3	4	6	4	3	2	2	5	5	4	3	4	4	3	3	7	4	4	3	5	4
1	47	1	1	1	1	1	7	8	1	1	1	6	4	8	3	1	1	5	6	1	1	1	5	6	9	4	6	6	3	3	4	5	5	6	5	6	6	4	3	4	6	3	6	6	2	5	3	5	6
1	53	1	4	3	1	1	1	1	1	1	1	1	1	3	3	1	1	1	1	1	1	1	1	1	8	4	4	6	7	2	3	4	5	5	3	5	6	6	4	6	4	2	6	7	1	3	4	4	5
1	47	1	1	3	2	5	7	10	4	2	2	9	3	3	3	2	5	9	10	3	3	2	9	3	3	3	7	7	5	6	5	6	3	6	2	6	4	3	2	4	2	3	3	6	2	3	2	6	2
1	29	1	3	1	11	11	11	11	11	11	10	11	11	11	5	11	11	11	11	11	11	10	11	11	11	5	7	6	4	5	7	5	5	4	2	4	4	5	7	1	7	1	5	6	3	6	2	4	6
1	58	1	3	1	11	11	11	11	11	11	11	11	11	10	5	11	11	11	11	11	11	11	11	11	11	5	7	7	7	7	7	7	7	7	1	6	1	7	1	1	7	1	6	1	7	1	1	1	7
1	20	1	3	2	1	11	3	11	11	9	9	9	7	3	4	1	11	3	11	11	11	11	11	3	10	4	7	7	7	7	7	7	4	7	4	7	4	7	1	6	7	6	2	7	2	6	6	5	2
1	40	1	4	3	9	9	3	1	6	11	6	1	6	3	4	1	1	1	1	1	1	1	1	1	1	2	7	7	4	5	7	5	6	4	3	4	2	5	2	4	5	2	3	7	6	6	2	5	4
1	22	1	3	3	6	11	10	7	5	3	7	11	9	9	3	6	10	11	9	6	3	7	11	9	9	3	7	7	4	7	6	7	1	7	1	7	1	7	5	4	3	4	1	7	4	4	2	6	4
1	58	2	3	3	11	8	8	11	10	11	9	9	9	9	5	9	9	9	11	11	11	8	11	9	9	5	7	7	6	7	7	4	5	6	1	4	3	6	5	3	4	5	5	7	3	7	4	3	4
1	46	2	1	3	6	7	5	10	6	4	7	9	5	5	3	6	7	5	9	7	4	6	8	6	8	3	6	6	5	6	5	4	5	3	3	3	4	2	3	2	6	4	5	7	2	4	3	4	4
1	25	2	3	2	1	1	1	1	1	1	1	1	1	1	3	1	1	1	1	1	1	1	1	1	8	3	6	5	2	3	3	5	2	5	2	5	4	5	3	5	3	5	2	1	2	5	3	5	2
1	33	2	4	1	3	8	6	9	11	9	9	6	6	3	3	3	5	4	8	11	8	6	6	6	3	3	7	7	4	3	3	4	5	6	2	4	2	3	4	4	2	2	7	6	4	4	2	5	2
1	47	2	1	3	1	1	1	1	1	1	1	1	1	1	3	1	1	1	1	1	1	1	1	1	10	4	4	7	4	1	1	4	6	6	1	1	5	5	5	6	3	1	5	7	7	6	5	6	6
1	45	1	2	3	6	5	6	6	6	6	4	4	6	6	3	6	6	5	6	6	5	6	4	5	5	4	5	5	5	5	5	5	5	4	4	6	6	6	2	4	4	4	4	7	6	4	3	5	4
1	56	2	2	1	11	9	11	11	11	11	10	11	11	11	5	11	9	10	11	11	11	10	10	11	11	5	7	7	5	7	7	7	4	7	1	7	2	4	3	7	7	4	1	7	1	7	2	7	1
1	28	2	1	3	3	6	5	7	5	3	8	8	1	3	3	3	6	7	7	5	3	8	7	3	6	3	7	7	3	4	7	4	5	5	2	2	4	5	5	3	6	2	2	7	2	6	5	5	2
1	58	2	1	3	1	1	1	4	1	1	1	2	2	5	3	1	1	1	2	1	1	1	2	2	7	3	4	6	2	4	3	5	2	5	1	4	3	3	2	5	4	1	3	7	6	5	2	5	2
1	47	2	1	1	9	10	5	10	9	5	7	9	9	9	4	9	10	5	9	7	7	5	9	9	6	4	7	7	5	5	6	5	5	6	4	1	4	2	1	4	4	4	4	7	4	4	4	4	2
1	48	2	4	3	3	3	2	10	5	1	4	9	5	3	2	3	3	3	9	5	1	3	9	3	5	3	7	7	4	4	7	5	2	5	1	7	4	4	6	4	4	3	1	7	4	5	2	6	1
1	60	2	2	2	11	6	5	11	10	6	3	11	7	11	5	11	6	4	11	10	5	3	11	7	10	5	7	7	7	6	6	3	2	7	2	7	7	7	6	7	2	5	4	7	4	5	3	6	3
1	37	2	4	1	6	8	11	7	6	11	11	9	10	7	3	9	9	9	6	6	11	11	11	11	7	3	7	7	5	6	7	5	5	7	4	4	4	6	4	1	4	4	4	6	4	2	4	4	4
1	49	2	4	3	6	4	5	4	4	8	5	5	5	5	3	6	5	5	5	4	8	3	3	5	6	3	4	4	3	4	4	5	4	4	3	5	5	5	5	5	5	5	3	6	2	3	3	5	3
1	36	2	4	3	6	10	4	11	4	8	1	6	4	3	4	5	10	8	11	5	8	1	8	4	3	3	7	7	1	7	6	6	4	4	1	6	4	6	1	1	7	2	7	1	7	6	6	6	6
1	62	1	1	3	1	1	1	9	1	1	1	6	1	2	1	1	1	1	5	1	1	1	1	1	4	3	6	7	6	4	4	4	3	6	1	5	5	4	1	3	7	4	2	7	1	5	5	5	3
1	54	2	1	2	11	11	11	11	11	11	11	11	11	11	5	11	11	11	11	11	10	11	11	10	7	4	7	6	6	7	7	6	3	5	2	6	6	4	3	4	2	4	5	1	1	6	4	6	4
1	67	2	2	3	2	9	2	9	6	1	2	3	2	2	3	2	9	2	8	6	1	2	3	2	4	3	6	7	5	5	6	4	6	5	4	6	4	5	4	3	6	3	6	7	2	4	5	5	6
1	62	2	2	2	6	10	9	10	11	10	9	11	10	9	4	6	10	10	10	10	6	8	10	10	9	4	7	7	5	7	7	6	4	6	6	5	4	6	4	3	6	4	4	6	6	4	5	5	4
1	42	2	2	1	9	1	10	11	11	11	10	11	11	11	4	10	11	11	11	11	11	11	11	11	11	4	7	7	6	7	7	6	7	4	1	7	1	3	1	2	7	4	2	7	1	6	2	6	2
1	29	2	4	3	1	1	1	2	2	1	1	2	1	1	1	1	1	1	2	2	1	1	2	1	9	4	5	6	3	4	4	5	3	3	3	5	4	4	5	4	5	3	4	4	2	4	3	5	1
1	61	1	1	1	1	1	1	1	1	1	1	1	1	1	3	1	1	1	1	1	1	1	1	1	5	3	5	6	5	1	1	7	1	7	1	7	5	7	5	7	5	6	1	7	7	7	1	6	7
1	27	1	3	2	8	2	8	10	9	5	7	9	9	9	4	8	7	8	9	8	9	8	9	9	9	4	6	6	6	6	6	6	4	3	6	6	5	6	2	5	5	4	3	5	4	6	4	6	2
1	64	2	4	3	2	2	8	11	8	3	3	10	6	7	4	2	2	8	11	8	2	2	8	6	7	4	5	7	4	5	4	6	3	3	4	6	6	6	6	6	4	5	2	7	4	6	3	6	2
1	52	1	2	1	1	1	2	6	1	1	1	3	1	3	2	1	1	1	5	1	1	1	6	2	5	3	5	6	4	4	5	5	4	6	1	6	4	7	2	4	5	4	3	7	6	5	4	5	1
1	66	1	1	3	1	1	1	4	11	1	1	2	2	7	3	2	2	1	4	11	2	1	3	2	7	3	7	6	7	4	6	6	1	2	1	1	3	6	1	2	1	2	2	7	7	2	2	6	2
1	37	2	4	1	1	1	1	1	1	1	1	1	1	2	4	1	1	1	9	1	1	1	3	1	1	4	2	6	6	4	1	4	4	6	4	6	5	6	4	4	7	4	4	7	1	5	3	5	4
1	60	2	4	3	1	1	1	1	1	1	1	1	1	1	4	1	1	1	1	1	1	1	1	1	9	4	1	5	2	1	1	5	6	2	5	1	4	3	4	2	7	1	2	7	3	5	3	2	6
1	63	2	2	2	1	1	1	1	3	1	1	2	1	4	3	1	1	1	1	3	1	1	2	1	6	3	6	5	4	3	4	4	4	4	5	3	3	5	4	4	4	4	3	6	4	5	4	5	4
1	46	1	2	1	11	11	11	11	11	10	10	11	11	11	4	11	11	11	11	11	10	10	11	11	11	4	7	7	4	4	7	5	5	2	6	2	4	2	6	1	4	3	5	6	6	4	4	2	6
1	57	1	4	3	4	1	1	3	4	1	1	1	1	3	4	1	1	1	4	3	1	1	3	1	10	5	6	7	4	5	4	5	5	4	3	5	7	6	3	5	7	5	2	7	2	5	2	5	5
1	55	2	3	1	6	8	6	9	11	4	6	8	7	8	4	6	7	6	9	11	2	5	7	6	11	4	7	6	7	6	6	4	5	4	4	7	3	6	4	5	6	4	4	5	4	5	4	6	5
1	30	1	3	3	11	11	11	11	11	6	1	11	8	5	3	11	11	11	11	11	6	1	11	8	1	1	7	7	7	7	1	7	7	1	5	7	7	4	1	7	7	1	7	7	1	7	7	7	7
1	58	2	4	3	7	6	5	7	9	7	6	8	7	9	4	6	6	6	7	8	6	5	6	6	9	4	5	5	4	4	3	5	4	4	3	4	4	4	1	3	4	3	5	6	2	4	3	4	4
1	59	1	2	1	2	2	2	10	3	2	2	10	3	5	4	2	2	3	10	5	2	2	10	3	7	4	7	7	6	5	6	6	4	3	1	7	2	6	6	5	4	4	3	7	6	2	4	6	6
1	46	1	3	3	4	3	3	9	9	1	6	4	4	4	3	4	3	4	9	9	3	6	4	4	5	3	7	7	4	5	4	5	3	4	2	6	3	6	1	2	6	4	5	6	2	4	5	5	5
1	56	2	3	2	11	11	11	11	11	11	11	11	11	6	3	11	11	11	11	11	11	11	11	11	6	3	7	7	7	7	7	6	1	7	1	6	2	6	2	4	2	6	4	7	1	4	1	7	2
1	64	2	3	3	1	1	1	6	3	1	1	1	1	1	3	1	1	1	6	4	1	1	1	1	4	3	4	7	4	3	4	6	6	6	1	7	1	4	5	5	2	4	2	7	4	6	2	6	2
1	23	2	2	2	1	1	1	11	11	1	1	7	2	1	4	1	1	1	11	11	1	1	7	2	1	4	5	7	2	3	3	5	6	3	2	5	2	6	1	6	3	3	2	5	7	7	3	7	1
1	33	2	1	1	9	2	9	1	7	1	4	6	8	9	4	1	4	4	1	6	1	4	1	7	9	4	6	6	1	2	4	6	1	7	1	4	1	5	1	7	1	3	5	7	3	7	3	5	1
1	48	1	1	3	9	10	5	9	8	7	6	6	9	7	4	9	9	5	8	9	6	6	9	8	8	4	6	7	4	4	6	5	5	4	2	4	5	6	6	4	4	7	7	7	2	5	5	5	5
1	62	1	1	2	11	11	11	11	11	11	7	11	11	11	5	11	11	11	11	11	11	7	11	11	11	5	7	7	4	7	7	7	4	4	7	7	1	4	7	4	6	1	7	7	7	7	1	4	4
1	58	2	3	3	11	2	11	11	11	11	11	11	11	11	4	11	11	11	11	11	11	11	11	11	11	4	7	7	7	7	7	4	4	5	3	5	6	6	6	6	5	2	6	1	4	3	4	5	3
1	56	1	3	3	3	3	2	5	3	1	1	3	2	4	4	3	5	1	4	1	1	1	3	2	9	4	6	7	4	3	4	6	4	5	2	5	5	2	5	5	4	1	6	7	5	5	2	6	2
1	41	2	4	3	1	1	1	1	1	1	1	1	1	11	1	1	1	1	1	1	1	1	1	1	11	4	5	6	5	1	1	4	3	5	5	5	3	4	3	5	2	5	3	7	2	7	4	3	4
1	41	1	2	2	2	1	1	6	8	1	1	8	2	3	3	2	1	1	2	6	1	2	2	2	7	3	7	5	3	3	4	7	5	4	6	5	4	6	1	6	1	5	3	7	3	4	4	6	7
1	42	1	1	3	6	11	6	11	11	11	11	11	9	10	4	6	11	11	11	11	11	11	11	10	10	4	7	7	1	7	7	6	1	1	1	7	1	7	6	5	1	6	1	6	1	6	2	6	1
1	61	2	1	2	1	1	1	6	1	1	1	6	1	3	5	1	1	1	6	1	1	1	6	1	1	5	4	4	3	2	4	4	2	7	1	6	2	6	1	4	1	6	2	6	2	6	2	4	2
1	27	1	1	2	1	1	1	1	1	1	1	3	1	1	1	1	1	1	1	1	1	1	2	1	1	2	7	7	4	4	5	6	1	7	1	7	1	5	2	6	2	5	2	7	6	7	1	6	1
1	61	2	1	3	2	6	2	6	4	1	3	6	1	3	4	2	6	2	6	4	3	2	6	2	10	5	2	6	3	4	3	5	5	2	5	3	6	5	6	3	6	4	6	4	3	2	3	3	6
1	62	1	1	3	6	1	11	11	9	1	11	9	3	3	3	8	1	11	9	9	1	11	9	3	3	3	7	7	5	1	5	4	4	4	1	7	4	7	4	7	2	6	2	4	4	7	1	7	1
1	37	2	3	1	7	11	11	9	11	11	11	11	11	11	5	8	11	11	10	11	11	11	11	11	11	5	7	4	4	5	6	4	4	4	5	5	5	4	1	3	6	3	4	1	1	4	4	4	2
1	49	1	1	3	5	3	4	11	3	9	3	9	6	3	3	2	10	4	10	8	9	3	10	9	4	3	7	7	5	4	6	4	4	3	3	6	4	2	5	3	7	1	4	7	1	4	2	3	6
1	59	2	1	3	1	1	1	1	1	1	1	1	1	3	3	1	1	1	1	1	1	1	1	1	10	4	2	4	3	1	2	4	5	4	4	5	5	4	3	4	3	2	6	7	3	5	4	4	3
1	61	2	2	1	1	11	1	9	2	1	1	1	1	1	3	1	11	1	8	2	1	1	1	1	3	3	1	7	4	2	4	7	1	7	1	7	4	7	4	6	4	4	1	7	3	7	2	6	2
1	57	1	1	3	11	11	11	11	11	11	11	11	11	8	4	11	11	11	11	11	11	11	11	11	9	4	7	7	7	7	7	6	6	6	4	4	5	5	1	1	3	4	2	7	1	5	2	5	2
1	67	2	2	3	9	11	6	8	7	9	4	6	8	8	4	8	10	7	9	8	9	6	8	8	8	4	7	7	4	4	5	5	4	5	3	6	2	6	3	2	6	5	5	6	6	5	3	4	4
1	70	1	2	3	6	7	7	8	8	9	5	5	7	8	4	5	4	4	7	7	8	3	6	4	9	5	3	4	3	4	4	5	4	3	2	3	5	4	1	4	4	2	2	1	3	2	2	3	3
1	27	2	4	3	2	1	2	1	3	1	1	1	1	3	3	2	1	1	1	3	1	1	1	1	6	3	4	5	4	3	5	5	4	3	5	4	3	5	2	4	5	3	3	5	2	6	4	6	5
1	35	2	4	3	1	1	7	9	9	1	8	3	2	6	3	4	1	5	5	9	1	6	3	2	11	3	7	7	2	1	2	3	2	1	1	6	2	1	1	3	1	4	1	7	3	7	1	7	1
1	51	2	3	3	7	1	6	8	7	1	2	6	3	4	2	7	1	6	8	6	2	3	8	3	6	3	5	5	5	4	3	5	5	2	4	5	2	5	2	4	5	3	4	5	4	5	5	5	3
1	57	2	3	3	5	5	3	7	8	6	3	4	5	5	3	5	6	5	6	9	5	4	5	5	5	3	7	7	4	4	6	4	2	5	3	5	2	3	7	4	3	2	2	4	2	5	3	5	2
1	39	1	2	1	1	1	1	1	1	1	1	1	1	11	3	1	1	1	1	1	1	1	1	1	11	3	4	6	4	3	1	4	5	7	1	1	4	6	1	4	5	5	1	5	4	3	4	4	4
1	50	1	1	3	6	6	6	10	9	3	6	7	6	6	3	6	6	6	10	9	3	7	7	7	6	3	6	6	4	4	4	6	5	7	6	7	4	5	2	4	7	5	4	4	4	4	6	6	5
1	47	1	2	2	5	5	10	11	8	7	6	11	9	11	4	8	8	10	11	8	8	6	10	9	10	4	7	7	4	7	7	7	4	7	6	7	7	7	7	7	4	7	4	1	4	6	4	6	4
1	36	1	2	3	9	2	1	2	5	1	1	1	3	1	3	8	2	2	2	5	1	1	1	3	6	3	7	6	4	6	3	6	2	2	2	6	1	6	5	6	1	7	1	7	6	7	2	6	2
1	23	2	1	3	2	1	2	3	8	2	6	5	2	11	3	2	1	2	4	8	1	5	4	2	11	3	4	7	2	2	2	4	4	4	2	7	4	3	1	3	5	2	2	7	3	7	3	3	4
1	53	1	1	2	1	1	1	1	1	1	1	1	1	1	2	7	7	7	7	7	7	7	7	1	4	3	5	5	2	3	3	5	1	7	1	4	1	1	1	4	7	4	1	7	1	7	1	5	1
1	58	2	3	2	2	4	1	9	5	1	1	2	2	9	4	2	3	1	9	5	1	1	6	2	9	4	7	6	4	5	5	5	6	7	1	7	7	5	1	4	5	4	6	7	3	6	4	6	1
1	44	2	4	3	7	6	7	11	11	9	11	9	6	8	3	6	6	10	11	11	9	11	11	6	6	3	7	7	4	5	6	5	5	1	1	7	4	4	1	4	4	3	4	7	3	1	1	6	1
1	34	1	1	2	11	11	4	11	10	3	1	6	9	4	3	10	11	3	11	6	3	1	8	9	2	3	7	7	1	4	7	5	3	1	1	4	4	3	1	4	4	3	3	6	2	6	4	5	2
1	39	2	4	3	5	1	5	6	5	1	1	5	2	1	3	5	5	4	6	5	1	2	5	1	3	3	6	6	4	3	3	5	7	5	4	4	4	5	3	4	5	4	7	7	7	4	4	4	5
1	34	2	1	1	1	1	1	5	5	1	1	1	1	1	3	1	1	1	5	5	1	1	1	1	6	3	5	7	3	1	3	5	6	3	3	6	5	4	3	4	5	2	4	6	4	4	3	3	5
1	64	2	2	3	1	2	1	10	6	11	1	6	3	4	3	2	1	1	6	6	11	1	6	3	4	3	6	7	4	4	6	4	4	1	1	7	6	5	5	4	4	1	2	7	1	6	1	4	1
1	62	1	2	3	6	4	5	8	9	5	2	7	8	8	3	4	7	3	8	8	3	3	6	5	6	4	2	2	2	4	6	3	4	3	5	4	4	3	3	6	3	3	2	2	2	4	5	3	3
1	60	2	2	2	11	8	11	11	11	1	11	11	10	10	3	11	10	11	11	11	1	11	11	10	7	3	7	7	7	7	7	6	4	5	1	7	3	4	4	5	3	6	2	7	1	7	2	6	2
1	52	1	3	2	1	1	1	11	6	1	1	1	2	8	4	1	1	1	5	5	1	1	1	2	9	4	6	6	4	2	2	6	1	1	4	4	4	1	1	4	4	1	7	7	6	4	1	5	1
1	39	2	1	2	11	11	11	11	11	11	11	11	11	11	5	11	11	11	11	11	11	11	11	11	3	3	7	7	3	7	7	6	6	4	2	7	1	2	3	4	4	5	3	6	1	3	3	6	2
1	47	2	2	2	4	4	1	1	1	1	1	1	2	1	3	2	4	1	1	1	1	1	1	2	4	3	7	7	4	5	6	4	4	4	3	4	4	4	3	3	5	2	5	7	4	4	3	4	3
1	30	2	2	3	5	7	8	8	8	9	9	8	7	8	4	8	6	5	5	9	9	8	8	8	7	4	3	5	6	6	7	5	5	6	6	5	5	7	6	6	4	4	5	6	6	5	3	3	3
1	44	2	4	3	1	2	1	1	2	1	2	1	1	3	4	1	2	1	1	2	1	1	2	1	3	4	6	6	4	5	5	4	5	6	3	6	6	5	2	3	3	3	5	6	4	5	3	3	5
1	62	2	3	1	6	6	6	6	6	6	6	6	6	11	4	6	6	6	6	6	6	6	6	6	11	4	4	4	4	4	4	7	7	7	1	7	1	7	5	1	1	4	4	1	3	7	1	7	1
1	52	2	1	2	6	9	8	9	10	6	6	8	8	5	3	6	9	6	8	9	6	8	9	7	6	3	7	6	6	6	6	5	6	6	1	6	5	5	2	4	4	5	4	3	2	4	3	5	2
1	67	2	2	3	1	1	1	11	1	1	1	1	2	2	2	2	2	1	11	3	3	1	2	3	4	2	7	7	6	6	6	5	4	5	2	5	5	5	5	4	5	4	2	7	5	5	2	5	5
1	50	1	2	2	11	11	11	11	11	11	11	11	11	11	5	11	11	11	11	11	11	11	11	11	11	5	7	7	7	7	7	7	7	7	7	7	7	7	7	7	7	7	7	7	7	7	7	7	7
1	27	2	1	2	1	1	2	8	2	1	3	1	1	1	3	1	1	1	9	1	1	1	2	1	5	3	4	6	6	2	3	6	6	5	4	6	6	5	3	2	6	3	5	7	3	5	3	6	5
1	29	1	2	2	11	7	6	11	7	10	8	11	9	9	3	10	7	6	11	7	9	7	11	9	6	3	4	6	4	4	3	6	2	7	2	6	4	5	2	6	3	5	2	6	6	4	4	5	2
1	37	2	4	2	11	11	10	11	11	9	9	11	10	10	5	11	11	10	11	11	9	10	10	10	10	5	6	7	6	6	6	5	5	3	2	4	5	5	5	4	6	4	4	7	6	6	3	5	5
1	73	2	3	2	8	9	8	9	10	11	5	9	8	4	3	8	8	8	8	8	8	8	8	8	5	3	4	6	5	6	6	5	5	5	5	4	5	4	4	3	6	3	4	4	3	4	4	4	5
1	21	1	2	3	4	6	4	7	4	4	2	5	4	5	3	3	6	4	5	4	4	2	4	3	6	3	4	6	3	4	4	5	4	4	1	6	3	6	2	5	4	7	1	7	1	6	4	6	2
1	46	2	1	2	10	10	10	10	10	10	10	10	10	5	4	10	10	10	10	10	10	10	10	10	6	4	6	6	6	6	6	7	5	6	1	5	2	6	6	3	2	4	6	6	6	6	6	6	5
1	69	2	2	3	11	11	11	11	11	11	11	11	11	11	4	11	11	11	11	11	11	11	11	11	10	4	7	7	6	7	7	5	3	7	2	5	6	3	1	6	2	4	2	2	5	5	3	5	3
1	69	2	2	1	10	11	11	11	11	11	11	9	11	9	4	11	10	11	11	11	11	11	9	11	9	4	6	6	5	5	6	5	5	6	2	5	3	4	4	3	5	3	5	6	2	5	3	5	3
1	61	2	3	2	1	1	1	2	2	1	1	2	1	1	3	1	1	1	2	1	1	1	2	1	10	4	4	6	4	3	2	4	4	4	4	5	4	3	2	4	4	3	4	6	2	5	3	3	4
1	40	2	1	2	7	2	7	11	11	11	7	11	9	7	4	8	8	7	11	9	11	8	11	9	5	4	6	7	5	5	7	4	4	6	4	7	5	6	3	4	4	2	1	6	1	5	6	4	3
1	48	2	1	2	1	2	1	8	10	2	2	6	2	4	4	1	2	3	6	10	2	6	6	2	3	4	5	7	5	6	4	5	6	2	4	3	4	6	4	3	6	3	6	5	2	5	2	4	5
1	66	2	2	3	8	11	6	10	9	11	6	8	8	7	4	1	1	1	1	1	1	1	1	1	11	5	1	1	1	1	1	1	1	1	1	1	1	1	1	1	1	1	1	1	1	1	1	1	1
1	75	2	3	2	11	1	11	11	11	6	11	11	10	6	4	11	1	11	11	11	7	11	11	10	6	4	7	7	7	7	7	5	2	6	2	6	4	6	1	5	2	3	1	5	1	6	2	3	2
1	69	2	4	3	1	1	1	9	6	1	1	6	1	3	3	1	1	1	9	6	1	1	6	1	4	3	7	7	5	1	1	5	5	7	1	7	1	7	1	7	7	5	7	7	1	7	1	4	4
1	18	1	4	1	3	1	4	2	6	1	2	3	2	5	3	2	1	2	2	5	1	2	2	2	10	4	5	4	1	1	3	6	6	4	3	6	7	6	1	4	4	4	5	7	2	3	2	3	4
1	46	1	1	3	4	6	1	8	9	3	2	10	3	2	3	3	4	1	8	8	2	1	8	4	4	3	5	6	6	7	6	6	5	6	4	7	6	5	4	6	6	5	4	7	4	2	2	6	3
1	57	1	3	3	1	5	1	5	1	1	1	1	1	3	4	1	1	1	1	2	1	1	1	1	11	4	6	6	5	4	4	5	4	5	1	4	4	5	1	2	4	4	5	7	2	4	1	4	1
1	60	2	2	3	11	7	8	11	11	7	1	5	6	7	3	4	7	5	3	11	3	1	3	6	6	3	4	6	7	7	4	3	5	4	6	3	4	4	4	5	4	5	6	6	1	3	3	3	3
1	72	2	2	3	11	11	11	10	10	11	11	10	11	11	5	8	11	10	10	10	11	11	10	11	3	2	7	7	6	5	7	4	6	7	1	6	5	6	1	4	6	3	5	6	4	5	2	6	4
1	38	1	2	2	7	9	9	11	9	9	8	9	10	9	4	8	9	9	10	8	9	8	10	9	8	4	7	6	5	5	6	6	5	7	3	5	4	5	3	4	5	5	4	6	2	5	4	5	2
1	69	2	2	2	11	11	9	11	9	9	9	9	9	8	4	8	8	7	10	6	6	6	9	9	8	4	7	7	4	4	4	4	3	3	2	6	5	4	4	4	7	3	4	7	2	5	4	5	4
1	61	1	2	2	11	11	1	11	11	11	11	11	11	7	5	11	11	1	11	11	11	11	11	11	7	5	7	7	4	7	6	6	6	7	5	6	6	5	3	3	7	4	5	7	3	6	3	5	7
1	45	1	2	2	1	5	1	9	4	2	1	6	3	6	4	2	2	1	5	5	2	1	5	1	10	4	7	7	4	3	4	5	3	3	4	4	4	4	4	3	6	2	6	7	4	4	4	4	6
1	39	1	3	3	1	1	1	1	1	1	1	1	1	1	3	1	1	1	1	1	1	1	1	1	1	3	2	6	2	2	2	5	3	3	1	6	3	4	1	4	1	3	3	7	4	5	2	4	2
1	38	2	2	2	3	10	5	10	8	10	5	11	6	6	3	2	10	4	10	10	7	4	7	6	6	3	6	6	3	6	7	6	2	2	2	6	4	6	6	4	2	4	2	6	4	6	2	6	2
1	66	2	2	3	11	11	11	11	9	11	9	11	9	9	4	9	11	11	11	9	11	9	9	9	9	4	7	6	5	6	6	5	5	3	2	6	2	6	5	4	4	2	2	6	2	7	3	6	4
1	72	2	4	3	1	1	1	7	3	1	1	1	3	5	3	1	1	1	5	3	1	1	1	3	8	3	5	5	3	3	1	4	5	5	2	4	2	3	3	2	3	3	2	6	1	5	3	3	4
1	31	2	4	3	10	10	10	10	10	10	10	10	10	7	3	8	7	7	8	8	8	8	8	8	8	3	5	5	5	5	5	5	5	5	5	5	5	5	5	5	5	5	5	5	5	5	5	5	5
1	50	2	1	3	1	1	1	1	3	1	1	1	1	1	4	1	1	1	1	3	1	1	1	1	6	4	5	6	4	2	5	4	3	5	1	5	3	3	2	4	3	3	3	7	1	4	2	3	4
1	35	2	4	2	4	11	7	11	9	8	6	11	6	9	5	4	11	6	11	8	7	6	11	6	11	5	7	7	1	4	5	4	1	5	1	6	4	1	4	4	3	7	2	7	1	4	1	4	7
1	40	1	3	3	7	3	3	7	7	2	2	7	4	2	3	3	3	2	8	8	2	2	8	7	4	3	6	6	5	5	5	3	4	5	4	7	7	6	4	4	6	2	3	7	2	2	5	4	4
1	48	1	2	1	9	5	9	10	11	8	8	10	10	9	4	9	8	10	10	11	7	8	10	9	10	4	7	7	6	6	6	5	4	2	3	4	5	5	5	4	5	4	5	5	5	5	4	4	4
1	38	2	1	3	9	9	8	9	9	8	7	8	9	8	4	8	8	8	8	8	8	7	8	8	7	4	5	6	5	4	4	6	6	2	3	6	4	4	5	3	6	4	5	5	2	4	3	5	5
1	46	1	1	3	1	1	1	2	1	1	1	1	1	2	4	1	1	1	2	1	1	1	1	1	9	5	6	5	2	2	3	5	4	5	3	5	3	5	5	5	4	5	3	7	2	6	5	5	4
1	44	2	2	3	8	8	9	9	8	8	8	9	8	8	4	8	8	9	9	8	8	8	9	8	8	4	6	6	6	6	6	6	2	2	1	6	2	3	1	6	5	2	2	6	2	3	2	6	2
1	38	1	2	3	7	10	8	8	6	6	5	7	9	10	4	7	10	8	8	6	6	5	6	10	7	4	7	7	5	6	6	6	6	2	5	3	6	6	2	2	7	1	6	6	3	5	6	3	6
1	46	2	1	2	2	2	2	6	6	2	6	6	6	6	3	2	2	6	6	6	6	6	6	6	6	3	7	7	7	7	7	6	1	2	2	6	4	2	4	4	4	4	3	4	1	6	1	6	1
1	33	2	4	3	1	1	1	11	11	1	1	11	1	1	1	1	1	1	11	11	1	1	11	1	10	4	7	7	7	7	7	7	7	6	1	7	1	7	1	7	1	1	1	7	1	7	7	7	7
1	55	2	2	2	11	6	2	11	11	6	11	11	9	9	4	11	6	11	11	11	6	11	11	10	9	4	7	7	6	6	6	5	2	2	2	6	3	2	1	5	5	2	3	6	4	5	2	6	3
1	28	1	2	3	4	1	6	11	11	1	8	9	6	8	2	8	2	8	8	11	1	5	9	6	6	2	7	7	7	4	4	3	5	1	1	7	4	4	1	4	7	4	4	4	1	1	1	1	1
1	51	2	1	3	7	8	8	8	9	7	8	8	8	7	3	7	7	7	8	9	8	8	8	7	6	3	7	6	4	4	5	7	2	5	5	7	3	5	5	4	2	4	1	7	7	6	2	5	5
1	45	1	2	3	4	6	4	10	10	2	6	9	4	4	3	6	6	6	10	9	4	4	9	4	4	3	6	6	5	5	5	4	4	3	2	5	4	3	2	3	5	4	3	6	2	5	2	3	4
1	34	2	4	3	1	1	1	1	1	1	1	1	1	2	3	1	1	1	1	1	1	1	1	1	3	3	4	6	2	2	2	5	5	4	2	6	4	7	2	6	2	3	5	6	2	6	3	5	1
1	56	1	2	1	6	10	6	8	6	9	8	6	6	3	3	5	10	7	7	3	7	6	8	6	4	3	7	7	7	7	7	6	3	2	2	4	5	3	1	1	7	4	1	7	5	6	2	3	3
1	29	1	3	3	5	5	3	6	8	5	2	7	4	10	4	5	4	6	8	10	5	2	6	3	10	4	7	7	3	5	5	5	2	2	1	6	5	6	2	2	6	2	5	2	4	5	2	3	3
1	47	2	2	2	10	11	10	11	9	11	9	11	10	8	4	10	11	10	11	9	11	9	11	10	8	4	7	7	6	6	7	6	5	2	2	6	2	5	3	3	1	4	2	6	2	5	3	6	1
1	64	2	2	3	11	9	10	8	11	11	11	11	10	11	5	9	8	11	10	11	11	11	11	11	11	5	7	6	2	6	4	7	1	1	1	3	7	5	1	7	6	6	1	5	2	7	7	7	7
1	57	2	1	2	1	11	1	11	11	1	1	1	1	1	3	1	11	1	11	11	1	1	1	1	1	3	7	7	1	7	7	7	1	1	1	7	1	7	1	1	1	1	7	7	1	7	1	7	1
1	63	1	4	3	1	1	1	5	1	1	1	5	2	1	3	1	1	1	5	1	1	1	5	2	4	3	4	6	2	2	2	4	4	6	4	4	4	4	3	4	4	3	4	7	6	4	4	4	4
1	71	2	1	1	11	11	11	11	11	11	11	11	11	11	4	1	1	1	1	1	1	1	1	11	10	4	7	7	7	7	7	4	6	5	2	4	6	6	4	3	6	4	4	5	3	4	3	4	4
1	56	1	1	1	11	11	11	11	11	11	11	11	11	11	4	11	11	11	11	11	3	11	11	11	11	4	7	7	7	7	7	6	4	2	1	4	4	7	1	4	7	4	1	7	7	6	4	6	7
1	59	1	2	3	1	1	1	2	1	1	1	1	1	1	3	1	1	1	2	1	1	1	1	1	9	5	3	6	7	4	3	6	2	4	1	7	2	2	3	7	5	2	4	7	1	5	2	6	2
1	68	2	2	3	1	2	1	1	6	1	1	7	2	8	4	1	2	1	3	6	1	1	3	3	9	4	5	7	5	5	4	6	6	5	1	7	5	5	2	5	2	3	6	7	1	6	5	6	6
1	41	2	1	2	3	3	4	8	11	2	1	9	6	6	3	5	2	5	9	10	2	1	9	6	8	3	3	6	4	3	3	6	7	7	1	7	2	3	1	6	5	4	2	4	5	6	4	6	1
1	56	1	1	3	6	2	2	8	8	1	2	6	2	5	4	6	2	2	9	7	2	2	8	2	8	4	7	7	5	5	6	4	5	4	2	7	6	4	4	3	6	3	5	4	4	6	4	5	5
1	27	2	3	3	9	11	6	8	7	1	4	4	7	8	4	8	11	6	8	7	1	5	5	7	4	3	7	7	3	5	7	4	3	6	2	6	2	6	5	2	7	6	2	6	1	6	4	6	2
1	28	1	3	3	9	9	9	9	8	9	8	8	9	10	4	9	9	8	8	8	8	8	8	8	10	4	7	7	5	6	7	6	2	2	2	6	4	6	2	4	6	5	2	7	3	7	3	4	1
1	49	1	1	3	1	1	1	2	3	1	1	2	1	1	2	1	1	1	2	2	1	1	1	1	2	3	1	4	2	1	1	5	5	7	1	5	4	7	2	7	1	7	2	7	1	7	1	7	4
1	29	2	1	3	10	11	7	10	8	6	6	10	9	7	4	9	10	7	8	9	7	7	9	8	7	4	6	6	5	5	6	5	5	1	3	5	4	5	4	4	4	5	6	7	4	6	5	6	4
1	33	2	4	3	7	9	5	11	8	7	3	10	7	8	4	7	9	5	11	8	7	3	10	7	7	4	6	5	4	4	5	7	3	3	2	6	4	2	1	4	3	5	3	6	2	5	2	6	3
1	66	1	1	2	1	2	1	8	9	2	1	9	2	9	5	2	3	2	10	9	2	2	9	2	5	4	6	7	6	6	5	5	5	6	3	3	5	3	5	2	5	2	6	6	7	2	5	3	5
1	53	1	2	2	11	3	5	11	11	10	11	11	6	6	3	11	11	8	11	11	6	11	11	6	6	3	7	7	5	6	6	7	7	7	7	7	7	7	6	7	7	7	7	7	7	7	7	7	4
1	67	2	1	3	9	3	2	10	7	2	5	7	10	8	4	2	2	3	9	5	2	6	4	8	6	3	5	6	4	4	4	3	4	6	4	4	6	2	2	2	2	2	4	2	6	4	2	3	2
1	73	2	2	3	1	1	1	1	3	1	1	1	1	1	1	1	1	1	1	3	1	1	1	1	10	4	6	6	4	5	4	5	6	5	4	3	4	4	3	4	4	3	5	7	4	4	4	3	5
1	62	2	2	2	5	3	4	11	8	5	3	11	11	11	3	6	7	8	11	11	11	4	11	8	9	3	7	7	6	5	5	7	5	7	7	6	5	5	4	6	5	6	2	6	4	4	6	5	3
2	37	1	2	3	2	9	1	5	5	5	4	1	2	5	3	1	9	1	5	2	5	1	1	2	5	3	5	5	1	4	4	4	3	5	5	6	6	4	3	4	3	5	3	5	3	4	2	4	4
2	34	1	2	3	2	2	2	2	2	2	2	2	2	2	2	1	1	1	1	1	1	1	1	1	2	2	1	7	7	1	1	6	2	1	2	2	1	4	1	3	1	4	4	7	7	1	4	4	4
2	60	2	2	3	9	1	1	9	9	1	1	4	4	5	4	2	3	3	9	9	3	2	4	4	5	4	7	6	1	4	6	3	2	2	3	6	3	6	5	5	2	3	2	6	2	5	3	5	2
2	25	2	4	3	1	1	1	1	1	1	1	1	1	1	3	1	1	1	1	1	1	1	1	1	7	4	5	5	4	3	6	5	3	3	3	4	3	5	4	4	4	5	4	3	4	5	2	4	3
2	63	1	4	3	1	1	1	8	3	1	1	8	2	2	3	2	2	2	8	6	2	1	6	2	4	3	7	7	7	7	7	6	2	5	1	7	4	7	4	7	4	7	1	7	1	7	1	7	1
2	38	2	1	3	1	1	1	11	11	1	1	11	2	1	1	1	1	1	11	11	1	1	11	2	11	4	7	7	7	2	7	7	7	5	1	7	1	7	1	7	1	1	1	7	1	7	7	7	1
2	36	2	3	3	1	1	1	3	2	1	1	1	1	1	1	1	1	1	3	2	1	1	1	1	6	3	2	6	4	2	2	4	5	2	3	3	4	5	2	5	5	2	6	6	2	5	3	5	4
2	30	2	2	2	11	6	11	3	8	11	3	6	9	9	3	9	11	3	3	9	11	6	3	9	9	3	7	7	4	6	7	7	4	7	1	7	1	6	1	6	1	4	1	1	1	2	1	6	1
2	46	2	2	3	6	4	8	11	10	3	8	10	6	6	3	6	3	9	11	10	4	8	10	6	10	4	7	7	6	6	6	6	2	4	4	2	2	4	1	3	2	2	2	4	2	7	3	3	5
2	60	2	3	3	1	1	1	1	1	1	1	1	1	1	3	1	1	1	1	1	1	1	1	1	1	3	7	7	7	7	7	6	1	6	1	4	1	7	1	6	2	7	1	7	7	7	6	7	1
2	67	2	4	3	2	1	2	7	5	1	5	5	3	7	2	2	1	1	7	7	1	1	5	2	9	4	5	6	5	2	2	5	3	3	2	5	5	5	6	6	2	3	3	7	1	6	2	6	3
2	48	1	3	3	3	6	3	6	7	3	3	8	4	4	4	3	3	3	6	5	3	3	7	3	4	4	7	6	3	3	4	4	6	2	5	4	5	5	2	3	4	4	2	6	1	6	4	4	2
2	59	2	1	1	1	2	2	2	2	2	2	2	2	7	4	5	5	5	2	5	5	5	5	2	7	4	2	7	2	4	7	7	7	7	1	7	7	7	7	4	7	7	6	4	4	4	2	7	7
2	57	2	1	3	2	2	2	5	5	2	2	5	3	9	3	2	2	4	5	4	2	2	4	3	9	3	5	7	5	5	4	5	4	4	3	4	4	4	4	4	4	4	4	5	4	6	3	5	2
2	58	2	1	2	2	3	11	11	11	9	2	11	11	10	4	1	2	11	11	11	11	2	11	11	10	4	7	6	4	7	7	4	4	6	2	6	6	6	2	6	6	6	2	6	6	6	6	6	6
2	29	1	4	3	7	8	6	9	9	2	3	6	7	5	3	5	7	3	9	7	3	5	9	7	6	3	7	6	3	4	4	5	4	2	1	6	5	6	2	4	5	4	1	7	2	3	4	6	1
2	56	1	2	2	6	6	6	11	11	11	9	11	11	10	4	10	6	6	11	11	11	8	11	10	10	4	7	7	5	5	6	7	5	6	6	6	6	5	4	7	5	4	4	7	7	4	2	4	4
2	34	2	1	2	11	1	11	11	11	1	11	5	11	10	3	11	1	11	11	11	1	11	6	11	10	3	7	7	7	7	7	7	6	7	4	7	4	5	5	7	7	7	7	5	5	6	4	4	5
2	67	1	4	3	1	1	1	3	1	1	1	2	1	1	2	1	1	1	2	1	1	1	2	1	7	4	5	5	3	3	2	6	5	5	3	6	4	6	2	6	3	4	2	6	4	2	5	5	3
2	55	1	1	3	1	1	1	3	1	1	1	1	1	8	3	1	1	1	3	1	1	1	1	1	8	3	6	6	4	3	3	4	5	4	3	5	4	5	3	5	3	2	6	7	5	4	3	4	3
2	55	2	2	3	1	1	1	4	4	1	1	4	1	1	1	1	1	1	1	1	1	1	1	1	6	3	6	7	7	4	1	5	2	7	2	6	3	2	2	4	2	2	2	7	1	7	2	2	3
2	60	2	3	3	11	11	11	11	11	11	8	9	11	11	5	11	10	10	11	9	8	9	11	11	11	5	6	7	6	5	5	5	3	3	2	6	2	3	2	5	6	5	2	2	2	6	2	7	2
2	72	1	4	3	7	3	8	3	7	9	4	5	6	5	3	5	7	4	4	4	7	3	4	6	6	4	6	7	4	7	5	6	6	6	4	4	2	5	2	4	6	4	4	3	3	3	3	5	4
2	27	1	3	3	1	1	1	5	5	1	1	1	1	1	1	1	1	1	1	1	1	1	1	1	1	1	5	5	2	1	4	6	4	6	2	5	4	7	1	6	1	5	2	7	2	4	3	6	2
2	27	1	3	2	5	8	3	8	5	1	4	11	9	8	4	8	8	3	6	8	5	3	9	3	10	4	7	3	4	6	5	6	6	5	5	6	2	4	5	3	5	4	4	5	5	6	6	6	6
2	45	1	1	3	7	11	7	9	7	7	6	7	7	6	4	7	11	7	7	7	7	7	7	7	7	4	7	7	5	6	6	4	5	5	2	4	4	4	5	3	6	1	7	7	4	3	2	1	7
2	60	1	1	3	3	7	1	5	2	2	2	3	3	9	4	2	9	1	3	3	2	1	3	3	9	4	7	6	4	4	5	5	3	5	1	6	3	6	4	5	2	5	3	7	3	7	3	6	2
2	51	1	1	2	11	11	11	11	11	11	11	11	11	11	5	6	6	6	6	6	6	6	6	6	11	5	7	7	7	7	7	5	5	5	5	5	7	5	4	4	7	4	7	7	7	4	4	4	4
2	43	2	4	2	1	1	1	3	1	1	1	3	2	3	3	1	1	1	1	1	1	1	1	10	10	5	5	5	4	2	3	5	2	4	2	6	5	4	3	6	2	4	2	6	4	6	2	4	2
2	62	1	3	3	1	1	1	6	2	1	1	11	1	1	3	1	1	1	1	6	1	1	2	1	1	4	7	7	4	7	7	6	2	4	1	2	2	2	1	6	6	2	3	7	2	5	4	4	6
2	34	2	4	3	1	11	3	10	10	2	1	2	11	11	4	1	10	10	2	1	10	11	10	1	11	5	7	7	7	6	6	6	1	1	1	7	1	1	1	6	2	1	6	1	7	6	1	6	2
2	27	1	4	2	1	6	1	6	6	6	1	3	2	1	3	1	6	1	6	1	6	1	1	2	8	3	7	7	3	3	4	4	5	3	5	3	4	4	1	4	2	5	4	7	2	4	4	3	4
2	40	1	3	2	1	4	1	6	2	2	1	4	4	2	1	1	1	1	2	2	2	1	2	1	11	4	7	7	4	4	6	7	6	5	1	6	5	5	4	6	4	5	2	7	4	5	3	6	1
2	52	2	2	3	3	9	8	10	6	5	3	9	7	8	4	3	10	2	9	6	8	2	10	8	7	4	6	6	4	5	7	5	4	2	2	3	4	6	4	5	5	5	3	7	4	3	2	4	4
2	59	2	4	1	11	11	11	11	11	11	11	11	11	9	4	11	11	11	11	11	11	11	11	11	8	4	7	7	7	7	7	4	3	3	4	4	4	6	4	4	6	4	4	6	3	4	3	4	4
2	32	2	4	3	1	9	1	4	6	3	4	5	4	3	2	2	4	3	3	6	2	1	2	3	10	4	6	7	2	3	3	5	4	4	2	6	6	5	6	5	7	6	6	6	5	4	5	5	3
2	32	1	4	3	1	1	1	1	1	1	1	1	1	3	4	1	1	1	1	1	1	1	1	1	8	4	6	7	2	2	2	5	5	2	2	5	5	4	2	5	6	4	6	6	4	3	2	6	4
2	43	2	1	2	11	11	11	11	11	11	11	11	11	11	5	11	11	11	11	11	11	11	11	11	6	4	7	7	7	7	7	6	5	7	2	5	1	7	1	1	7	5	6	4	7	5	5	6	1
2	65	2	4	3	11	1	5	11	1	1	6	11	7	5	2	7	1	1	11	8	1	6	11	3	11	5	7	7	7	7	7	4	7	7	6	7	3	7	1	4	7	4	5	7	4	3	7	7	1
2	67	2	4	3	1	1	1	1	1	1	1	1	1	1	1	1	1	1	1	1	1	1	1	1	1	1	4	6	5	3	2	3	5	4	4	6	4	4	1	1	6	4	1	7	7	5	4	4	4
2	57	1	3	3	1	1	1	6	6	1	1	6	1	1	3	1	1	1	5	4	1	1	3	11	11	5	7	7	5	6	5	5	5	5	2	5	5	2	4	4	3	6	2	7	5	4	4	4	2
2	33	2	1	1	11	11	11	11	11	11	11	11	11	11	5	11	11	11	11	11	11	11	11	11	11	5	7	7	7	7	7	7	7	7	7	7	7	7	7	7	7	7	7	7	7	7	7	7	7
2	60	1	4	3	10	10	11	6	10	10	11	10	10	10	4	10	10	10	10	11	10	10	10	10	10	4	7	7	5	5	6	4	5	5	3	6	4	7	2	4	6	6	5	7	5	4	5	5	6
2	40	2	1	1	4	9	9	9	8	7	6	10	8	10	4	7	6	6	4	7	8	8	7	6	7	3	6	6	4	5	6	5	3	4	3	6	3	5	5	4	7	5	3	6	3	5	3	5	2
2	49	1	2	3	1	4	4	5	7	3	4	5	4	9	3	3	4	3	4	6	2	3	3	3	5	3	5	5	3	5	5	4	4	5	3	4	4	6	2	6	4	7	2	7	7	4	5	4	5
2	60	2	1	1	7	11	7	9	10	10	6	10	6	8	4	7	7	6	9	9	10	8	9	6	7	4	6	5	2	5	5	4	3	4	2	4	4	4	4	5	6	4	4	6	2	4	4	4	4
2	41	2	1	2	9	8	11	11	11	11	11	11	11	9	4	9	9	10	11	11	10	11	11	10	9	4	7	7	5	4	5	5	7	4	2	2	2	4	5	3	3	1	3	7	2	3	4	4	1
2	40	2	4	2	2	11	6	1	1	1	1	1	1	1	3	1	11	1	1	1	1	1	1	1	4	3	7	7	4	7	7	5	4	7	1	3	3	4	1	3	3	3	4	7	1	7	2	6	1
2	25	1	2	2	8	8	7	11	7	6	6	7	6	9	4	7	8	7	8	7	6	6	7	6	7	4	7	7	6	6	7	7	5	6	2	6	6	6	5	5	5	2	5	5	4	3	4	4	1
2	30	2	2	2	7	6	6	8	8	6	6	8	6	7	5	7	6	5	7	8	6	6	8	6	7	5	5	5	5	5	6	5	5	3	2	5	4	5	5	5	5	4	5	6	4	5	4	5	4
2	25	1	4	3	3	6	3	3	4	2	2	2	2	8	5	3	3	2	2	3	2	2	2	2	7	5	7	7	4	3	4	3	4	4	4	5	4	5	3	4	6	2	2	5	2	5	2	2	4
2	65	1	2	2	1	1	1	6	6	1	1	7	2	2	3	1	1	1	5	4	1	1	6	1	5	3	5	7	4	4	3	4	4	4	3	5	6	6	3	5	3	2	2	6	4	3	3	5	3
2	37	1	1	3	5	10	8	11	11	8	10	11	10	10	4	7	10	10	11	8	8	10	11	10	6	4	7	6	5	6	7	7	2	4	1	2	3	6	2	3	1	7	1	7	3	5	2	6	3
2	35	1	2	3	9	10	4	5	6	6	9	10	8	9	4	5	9	4	5	4	4	8	8	7	10	5	7	7	7	7	7	5	5	5	1	6	1	5	3	7	7	6	1	7	6	7	1	6	1
2	60	1	1	3	3	2	3	11	5	3	3	11	5	9	3	2	2	2	11	6	2	1	11	3	8	3	4	2	6	5	5	6	3	3	1	7	5	5	2	5	5	5	3	6	3	6	3	6	5
2	18	2	1	1	11	11	8	11	9	8	7	8	10	10	5	8	9	6	11	10	8	5	8	9	5	4	7	6	3	5	6	3	7	5	6	5	5	7	5	1	3	2	5	7	1	2	5	1	5
2	24	2	2	3	1	1	1	8	5	1	1	4	2	2	4	1	1	1	7	2	1	1	5	2	8	4	4	5	2	2	2	4	4	3	5	6	6	5	4	5	5	2	4	6	2	5	3	5	3
2	39	1	1	2	3	3	3	8	8	3	4	8	5	6	3	3	3	8	9	5	3	3	8	5	8	4	7	6	1	3	5	7	1	3	4	6	3	4	1	3	1	3	4	7	3	5	2	5	2
2	20	2	1	1	11	10	6	9	11	6	5	7	10	11	4	10	10	3	6	9	3	3	6	9	9	4	6	7	3	2	5	5	6	5	3	6	3	7	3	2	6	1	3	7	2	5	3	4	2
2	67	2	4	3	1	8	1	10	6	1	1	1	2	8	4	1	6	1	8	6	1	1	1	2	8	3	5	6	3	3	3	5	6	2	1	5	3	6	3	6	5	4	1	7	4	6	4	6	2
2	39	2	4	3	6	6	6	6	6	6	6	6	6	6	3	6	6	6	6	6	6	6	6	6	6	3	4	4	4	4	4	4	4	4	4	4	4	4	4	4	4	4	4	4	4	4	4	4	4
2	47	2	1	3	9	1	6	11	9	1	6	9	6	9	3	9	1	6	11	6	1	6	11	6	9	3	7	7	1	4	7	6	6	4	1	7	5	1	1	4	7	4	6	7	1	4	1	4	7
2	64	2	1	2	9	2	11	11	11	1	11	11	9	10	5	9	2	10	10	10	2	11	11	9	9	4	7	7	6	6	7	4	4	4	5	5	3	4	5	4	3	3	5	5	4	4	3	4	5
2	18	2	3	1	10	11	10	11	11	10	11	11	10	6	3	9	9	10	10	11	11	11	11	10	9	3	6	6	4	3	5	7	4	6	2	6	4	5	2	4	4	6	5	6	7	5	3	6	6
2	62	1	1	2	7	11	8	11	11	11	7	11	9	9	5	7	9	9	11	11	11	7	11	9	8	4	7	7	4	6	6	5	4	7	1	7	4	7	3	5	6	4	3	4	4	5	4	6	2
2	25	1	1	2	1	1	1	1	1	1	1	1	1	1	3	1	1	1	1	1	1	1	1	1	7	3	7	7	4	5	4	7	4	6	3	7	4	7	5	6	3	4	1	7	7	6	3	6	3
2	27	1	4	3	5	8	4	11	4	5	3	10	4	6	4	4	7	3	8	4	3	2	8	5	7	3	7	7	1	4	5	4	6	3	6	3	5	3	5	3	6	4	4	7	4	5	3	5	5
2	34	2	4	3	1	1	1	1	1	1	1	1	1	1	2	1	1	1	1	1	1	1	1	1	10	3	3	4	2	2	3	4	4	3	4	4	4	3	2	4	5	3	4	6	4	5	4	5	3
2	68	1	2	3	1	1	1	1	1	1	1	1	1	9	3	1	1	1	1	1	1	1	1	1	3	3	4	3	6	4	4	5	5	3	2	6	3	1	1	3	6	3	3	6	1	1	3	6	3
2	38	1	2	3	11	6	11	11	11	6	9	11	10	4	4	11	6	11	11	11	6	11	11	9	10	5	7	7	7	7	7	6	2	5	1	7	6	6	1	4	4	4	2	2	6	4	1	5	4
2	49	1	1	1	2	2	2	11	11	2	4	11	4	2	3	2	2	3	11	11	2	3	11	1	4	3	7	7	7	7	7	5	6	7	2	4	6	5	4	4	4	3	5	7	5	3	2	5	5
2	21	2	2	3	11	8	9	11	11	11	7	9	9	9	4	7	10	5	11	11	11	6	9	8	9	4	6	6	2	4	6	6	4	5	4	7	4	6	1	6	5	4	2	5	2	6	3	5	1
2	21	1	4	3	11	8	11	9	8	7	9	10	11	8	4	10	8	9	10	9	8	10	9	11	9	4	1	6	6	6	7	7	1	4	2	7	6	7	2	6	2	6	2	7	2	6	6	7	2
2	35	1	4	3	1	1	1	2	1	1	1	2	1	3	3	1	1	1	2	1	1	1	1	1	6	3	4	6	3	3	3	5	5	4	2	6	3	6	1	5	3	4	4	6	4	7	4	5	2
2	49	2	3	3	4	3	3	6	5	6	7	7	6	4	3	2	4	4	3	5	4	5	4	5	5	3	5	5	5	4	4	4	4	4	3	4	4	4	3	3	3	4	4	3	3	5	4	4	4
2	54	2	2	3	4	1	1	11	5	1	1	7	2	1	1	1	1	1	6	5	1	1	1	1	2	1	4	6	5	4	3	7	7	7	1	7	1	7	5	6	5	6	1	1	1	7	6	7	1
2	40	1	3	3	8	9	10	10	10	6	5	7	8	10	4	5	7	8	9	10	6	4	10	8	9	4	7	7	5	6	6	6	3	6	1	7	5	7	2	5	7	7	2	6	7	4	5	6	1
2	44	1	2	3	5	8	3	5	5	5	8	5	5	6	4	5	8	6	3	5	5	3	5	5	6	4	5	5	3	4	5	5	3	3	2	6	2	3	2	3	2	2	3	6	2	3	3	5	3
2	27	1	2	2	11	11	11	11	11	11	11	11	11	11	3	11	11	11	11	11	6	11	11	9	6	3	7	1	4	1	5	6	2	7	5	7	7	5	1	3	5	3	3	5	7	4	2	4	5
2	60	2	2	1	8	9	3	8	8	7	3	7	6	6	4	7	7	3	5	4	5	3	7	5	8	4	4	5	2	4	5	4	6	2	5	4	6	5	6	5	6	2	5	6	6	4	5	5	5
2	28	1	1	3	5	6	6	6	6	6	6	6	6	5	5	6	5	7	6	5	7	6	6	6	9	5	6	7	5	6	7	6	5	6	1	6	6	7	2	6	6	2	4	6	4	4	4	5	2
2	39	2	2	2	11	11	11	11	11	11	11	11	11	11	4	11	11	11	11	11	11	11	11	11	10	4	7	7	6	7	7	6	6	6	6	7	7	6	5	4	6	5	5	7	5	4	4	5	4
2	47	2	3	3	2	1	1	6	3	1	1	3	1	1	3	2	1	1	2	5	1	1	2	1	6	3	5	6	2	3	2	4	5	4	3	2	4	5	5	6	5	4	3	6	2	5	4	6	6
2	72	2	2	3	11	11	11	11	8	8	11	11	10	9	5	11	11	11	11	9	9	11	11	10	2	3	5	7	4	6	7	5	7	7	5	1	3	5	4	1	6	2	4	7	1	7	4	1	4
2	22	1	1	2	11	11	11	11	11	9	9	11	10	11	4	11	11	11	11	11	9	9	11	9	9	4	7	7	7	7	7	6	4	4	2	6	5	6	7	6	3	6	7	7	4	6	5	6	2
2	25	1	2	1	4	7	6	5	6	6	5	4	6	6	3	4	6	6	6	5	5	5	4	4	5	3	2	5	5	4	4	4	4	4	4	3	3	3	4	3	3	4	3	4	3	3	2	3	3
2	64	1	4	3	1	1	1	3	2	2	1	1	1	5	3	1	1	1	1	1	1	1	1	1	5	3	4	4	2	2	2	4	6	6	3	3	4	4	2	5	4	4	2	6	5	5	4	6	6
2	63	2	4	3	5	7	6	10	8	2	4	10	7	5	3	7	4	3	7	7	2	4	7	7	3	2	5	5	2	4	3	5	5	3	4	2	5	4	2	4	5	4	6	6	2	4	3	2	6
2	62	2	4	3	1	1	1	1	1	1	1	1	1	1	4	1	1	1	1	1	1	1	1	1	11	5	2	2	4	2	1	6	5	6	1	6	6	6	1	6	6	5	1	7	2	6	5	6	3
2	19	1	4	1	4	1	1	11	10	3	1	10	1	9	4	5	3	1	10	9	4	1	8	1	6	3	7	7	6	7	7	7	4	5	5	7	6	7	1	4	5	4	3	7	3	5	2	4	4
2	60	2	1	3	1	1	2	6	5	1	2	7	1	5	3	1	1	1	5	4	1	1	4	1	10	4	2	5	2	2	2	5	6	2	2	5	6	6	2	4	2	2	1	7	1	6	1	5	6
2	52	1	4	3	1	1	2	7	3	1	1	4	2	3	2	1	2	2	4	3	1	1	2	1	10	4	7	6	6	5	5	5	2	6	1	3	4	5	1	3	6	4	1	7	5	6	1	6	1
2	65	1	1	2	6	3	4	5	3	3	4	5	6	5	1	2	2	4	5	2	1	1	3	1	3	2	3	2	1	2	5	7	5	3	6	4	5	4	1	1	4	1	1	7	1	1	1	1	1
2	35	2	1	2	9	8	9	10	9	9	9	10	10	10	4	6	9	9	10	9	10	9	10	10	10	4	5	6	4	3	6	5	5	5	3	5	5	5	2	5	4	5	3	6	5	5	5	5	2
2	29	1	4	2	9	4	2	7	9	3	1	10	11	9	3	4	2	3	10	10	3	1	9	11	10	3	7	7	3	6	7	2	5	5	1	7	5	2	5	5	2	2	2	6	2	2	2	5	5
2	72	2	3	3	11	11	11	11	11	11	7	4	10	11	5	11	11	11	10	11	11	6	8	9	10	4	7	5	4	4	6	5	4	1	1	2	1	5	1	2	4	4	1	7	1	7	1	6	2
2	61	1	1	2	1	1	1	1	3	1	1	1	1	1	3	2	1	1	1	4	1	1	1	1	5	3	5	6	5	4	2	5	6	7	6	6	3	4	1	6	5	5	6	7	1	6	3	5	2
2	39	1	2	1	6	4	1	11	6	6	5	6	6	8	3	6	7	7	11	8	7	6	7	9	7	3	7	6	6	4	7	6	5	4	1	7	4	1	1	2	7	7	1	7	7	4	1	5	4
2	35	1	1	2	2	5	5	6	9	5	2	9	6	6	3	4	4	4	8	8	5	2	3	8	7	3	7	7	3	4	6	5	4	2	3	7	7	5	5	6	7	2	6	6	6	6	6	3	5
2	50	1	4	3	1	1	1	5	4	1	1	3	1	1	2	1	2	1	4	4	2	1	2	1	3	2	7	7	5	4	3	6	6	4	2	4	4	4	6	4	6	2	4	7	4	4	6	4	4
2	39	1	2	2	6	9	3	11	8	10	3	6	5	5	3	3	11	2	10	7	11	2	3	5	6	3	7	7	4	5	7	5	1	1	3	4	4	5	3	6	6	4	1	7	7	7	5	4	4
2	24	1	4	2	9	6	10	11	8	6	7	9	8	8	4	9	6	4	9	8	4	4	7	7	8	2	6	7	3	4	4	7	3	6	5	4	5	4	4	2	7	2	7	5	5	5	4	2	6
2	54	2	3	2	1	1	1	11	9	1	1	11	1	6	3	1	1	1	11	7	1	1	11	1	6	3	4	7	1	3	7	4	1	1	1	1	4	6	4	1	1	1	4	4	7	4	1	1	1
2	60	2	4	2	2	1	1	10	2	2	1	5	2	5	4	2	2	2	5	2	2	2	5	1	6	4	6	7	5	4	2	6	5	2	1	5	3	6	3	4	5	5	4	7	1	6	6	6	7
2	53	1	1	3	1	1	1	3	2	1	1	3	1	1	3	1	1	1	3	3	1	1	3	1	4	3	5	7	3	1	2	4	6	3	6	1	5	5	4	2	5	2	7	7	4	2	4	1	7
2	54	1	1	3	1	7	3	7	7	5	3	7	2	2	2	2	4	3	7	7	4	2	6	1	9	4	7	7	5	5	6	5	4	5	3	4	5	4	3	2	6	3	6	7	5	5	4	4	4
2	64	1	3	3	1	1	1	5	5	2	1	4	3	4	4	1	1	1	4	4	1	1	4	4	4	4	5	5	4	3	4	3	3	3	2	4	4	5	3	4	3	4	2	7	4	4	5	3	3
2	50	1	3	2	6	10	6	11	4	6	6	6	7	6	4	6	6	9	11	7	7	7	9	7	9	4	7	7	6	6	7	6	4	5	1	7	3	5	2	4	4	3	4	4	5	4	3	5	2
2	38	1	3	3	1	1	1	5	3	1	1	1	1	2	3	1	1	1	3	1	1	1	1	1	4	3	6	6	6	4	4	4	3	5	4	7	2	3	1	4	4	4	4	7	1	4	1	4	2
2	51	1	3	3	9	11	7	10	10	6	7	10	9	8	4	8	5	7	10	7	4	7	10	7	8	4	6	6	4	3	4	5	3	5	1	5	3	5	1	5	4	4	2	7	2	5	4	7	7
2	54	2	1	3	1	1	1	6	1	1	1	1	1	2	3	1	1	1	2	1	1	1	1	1	8	4	2	5	5	2	2	5	4	4	1	6	3	1	4	5	2	6	2	7	5	4	2	5	2
2	28	2	4	3	1	1	1	9	2	1	3	8	1	2	3	1	1	1	2	2	1	3	6	1	6	3	6	6	6	5	3	5	5	5	5	5	1	6	1	4	4	2	2	7	6	7	5	5	1
2	51	1	4	1	11	11	9	11	7	8	7	11	9	10	4	11	11	7	7	8	8	9	11	10	1	4	7	7	4	4	6	5	6	4	7	4	4	2	1	6	6	1	4	7	7	7	2	4	4
2	64	1	3	3	6	8	5	8	11	3	9	9	5	4	3	6	4	8	9	11	2	9	8	4	9	4	7	7	4	5	6	7	4	5	2	6	4	5	2	3	4	5	6	6	6	7	2	4	4
2	38	1	3	3	8	8	4	8	5	2	3	7	4	6	3	7	4	3	8	5	3	3	8	3	8	3	5	7	4	3	7	5	5	3	4	6	5	4	4	3	6	4	5	7	1	4	5	5	5
2	29	1	3	3	3	3	3	4	10	2	1	3	2	3	3	2	2	2	2	9	2	1	2	2	6	3	4	4	2	1	3	6	6	5	5	5	4	4	5	4	4	6	2	7	4	4	4	4	4
2	22	1	3	1	1	1	1	1	1	1	1	1	1	4	3	1	1	1	1	1	1	1	1	1	4	3	7	7	7	3	7	6	3	4	3	6	4	6	4	2	4	5	2	3	4	4	4	4	4
2	62	1	3	3	6	4	4	8	10	3	1	8	6	6	4	7	4	4	8	9	4	2	9	6	7	4	5	7	4	6	7	6	4	4	3	5	5	5	6	5	6	5	5	3	3	4	3	5	6
2	75	1	2	3	2	2	2	5	2	1	1	1	1	1	1	1	1	1	5	2	1	1	1	1	6	4	4	3	3	2	1	5	6	4	1	4	4	3	2	1	6	3	5	1	1	5	4	4	4
2	65	1	4	2	1	2	2	3	1	1	2	2	1	2	3	2	1	1	3	1	2	1	1	1	3	3	4	5	4	3	4	5	2	6	4	7	4	4	3	2	7	4	4	7	6	4	3	4	5
2	75	1	2	1	2	3	5	11	8	2	7	9	7	6	3	4	6	6	11	10	2	6	10	7	6	3	3	3	4	4	5	6	5	7	2	5	6	5	2	5	5	4	4	5	4	5	4	5	3
2	28	2	4	2	7	6	1	6	9	1	5	7	3	6	4	7	6	3	8	8	1	1	7	7	7	4	6	6	6	2	2	4	2	2	2	3	6	6	5	4	2	2	2	5	1	2	2	6	2
2	46	1	4	3	6	8	4	4	7	2	2	3	4	3	3	7	8	3	3	7	2	2	8	3	5	3	7	7	3	4	5	3	3	2	2	6	3	3	2	4	5	4	2	7	2	5	4	6	4
2	74	1	3	3	8	6	2	6	6	3	2	6	6	6	2	5	2	2	5	5	2	2	5	5	9	4	6	6	2	4	5	4	5	4	4	4	5	5	2	2	5	2	6	2	2	2	2	2	2
2	51	2	3	1	11	11	11	11	11	11	11	11	8	8	4	11	11	11	11	11	11	11	11	6	6	3	7	6	3	4	6	6	3	6	2	6	2	6	3	5	4	4	5	7	1	6	3	6	2
2	68	1	3	2	1	1	5	5	5	1	1	5	5	5	3	1	1	5	5	5	1	1	5	11	4	3	5	2	4	2	2	2	3	3	2	2	2	2	1	4	5	4	4	4	1	4	4	4	4
2	38	2	2	3	11	11	11	11	11	11	11	11	11	10	4	11	11	11	11	11	11	11	11	11	7	4	7	7	7	7	7	5	6	4	5	5	5	5	2	3	4	4	4	5	4	5	5	5	2
2	22	1	1	3	6	5	8	11	8	5	1	11	5	6	4	6	8	4	7	4	1	4	6	5	4	3	6	7	3	6	7	4	3	3	2	5	4	4	3	4	5	3	6	7	2	5	3	4	4
2	63	1	1	1	11	3	1	6	11	6	11	6	6	9	4	11	6	1	11	11	6	11	10	10	10	4	7	7	5	4	7	4	2	1	1	1	2	3	1	6	1	4	1	7	5	3	1	3	1
2	44	1	2	2	5	10	10	11	8	9	8	11	8	6	4	5	8	7	8	5	5	5	7	6	5	3	5	5	3	5	5	5	3	2	2	5	2	5	5	5	5	2	1	6	5	6	3	5	2
2	34	2	2	2	3	3	3	6	3	3	3	4	3	3	3	3	3	3	4	3	3	3	3	3	3	3	5	6	4	3	5	4	5	6	3	5	3	5	4	4	4	4	4	6	5	5	4	4	4
2	47	1	4	3	11	11	11	11	11	11	11	11	11	11	5	11	11	11	11	11	11	11	11	11	8	4	7	7	7	6	7	6	3	5	2	6	2	6	2	6	6	4	2	7	1	4	4	5	3
2	43	2	3	3	3	4	1	10	11	9	1	11	6	4	4	4	2	3	10	11	9	1	11	6	4	4	5	7	6	4	4	6	6	7	5	6	4	5	4	3	5	3	5	7	1	4	4	6	4
2	71	2	2	3	1	6	1	11	11	6	1	11	6	11	4	1	6	1	11	11	6	1	6	6	6	4	7	7	4	2	4	5	6	4	4	6	4	5	4	2	5	2	4	7	2	4	6	6	2
2	33	2	1	3	1	1	1	5	3	1	1	3	1	1	3	1	1	1	3	3	1	1	3	1	1	3	7	7	5	4	5	5	5	5	4	4	4	6	2	4	7	3	6	7	4	5	5	5	6
2	45	1	1	3	11	10	11	10	11	10	11	10	11	10	5	11	10	11	11	11	10	11	10	11	10	5	7	7	6	7	7	5	4	2	3	4	3	5	4	5	6	5	6	6	6	6	3	5	3
2	69	2	3	3	7	4	4	5	9	6	1	9	6	6	4	6	1	1	6	9	6	1	6	2	9	5	4	6	6	5	5	4	3	4	1	3	2	3	2	3	6	4	6	7	1	6	2	4	2
2	70	1	2	1	11	1	8	11	11	5	6	8	8	8	4	9	4	8	8	9	7	6	9	9	9	4	6	6	5	4	7	4	6	4	4	5	4	4	3	4	5	4	5	6	2	4	2	5	2
2	22	2	2	3	11	11	11	11	11	11	9	11	9	6	4	6	11	7	7	11	9	5	5	7	7	3	7	7	3	3	6	3	6	1	1	6	5	7	3	1	6	1	1	7	1	1	6	1	6
2	57	2	2	3	1	1	1	1	1	1	1	1	1	3	1	1	1	1	1	1	1	1	1	1	10	5	4	5	6	3	2	5	5	3	6	6	4	3	3	4	4	3	3	6	3	5	4	5	2
2	37	1	1	1	8	9	8	11	11	7	7	11	11	7	4	4	8	8	11	11	4	6	11	9	6	4	7	7	4	5	7	6	6	6	4	6	7	7	1	3	6	4	6	1	7	4	6	4	5
2	55	1	2	3	1	4	1	1	1	4	1	1	1	3	2	4	6	1	1	4	1	1	1	2	8	4	7	7	7	7	4	5	2	1	2	5	4	6	1	4	4	5	2	7	3	3	4	4	2
2	46	2	1	3	6	8	2	11	8	3	2	11	7	7	3	7	7	2	10	9	3	3	10	4	6	3	7	7	4	6	7	6	7	2	2	4	6	5	5	2	6	3	6	7	2	5	5	6	4
2	50	1	2	1	4	4	4	4	4	4	4	4	4	5	3	7	7	7	7	7	7	7	7	7	7	4	4	4	4	4	4	7	7	7	6	7	2	5	1	4	3	2	3	4	5	4	2	4	2
2	49	1	1	2	1	1	1	1	11	1	1	1	1	1	3	1	1	1	1	11	1	1	1	1	5	3	6	7	4	4	6	5	4	6	1	7	5	4	3	5	5	4	1	5	1	5	2	5	4
2	28	2	2	2	9	11	11	7	11	11	11	11	11	9	4	4	11	6	11	11	11	11	11	6	10	4	6	7	6	4	5	7	7	7	1	7	4	6	1	6	6	1	4	1	1	6	6	4	6
2	28	1	2	3	1	1	1	1	1	1	1	1	1	1	2	1	1	1	1	1	1	1	1	1	7	4	6	6	4	4	4	5	4	6	3	4	3	5	4	4	2	2	2	6	4	6	4	6	2
2	36	2	2	2	4	1	2	11	8	1	4	10	2	2	4	4	1	2	11	8	1	5	10	4	6	3	3	6	4	3	3	4	6	4	4	4	4	7	2	4	5	2	6	1	7	5	3	3	1
2	51	2	2	3	5	8	3	7	6	8	3	9	3	4	3	4	9	3	5	6	9	2	5	4	5	3	6	6	3	4	5	7	5	6	2	4	1	5	2	6	3	5	2	6	1	7	4	6	2
2	33	1	3	3	8	6	7	10	11	7	7	10	9	9	4	8	7	8	9	10	8	9	9	10	8	4	7	7	7	7	7	4	5	6	5	6	5	5	4	5	6	5	6	6	1	5	3	5	5
2	41	1	3	3	10	10	9	11	11	10	10	11	10	10	4	10	10	9	11	11	10	10	11	10	10	4	7	7	6	7	7	7	7	7	1	7	3	7	6	6	1	7	2	7	6	2	7	7	2
2	53	2	2	1	1	2	1	3	3	1	1	3	2	2	5	1	1	1	2	2	1	1	2	11	6	5	6	5	3	2	6	4	3	4	3	3	5	5	2	4	5	1	5	7	2	6	2	6	2
2	56	2	1	1	1	11	11	11	11	1	1	11	11	7	3	1	11	11	11	11	1	1	11	6	6	3	7	7	4	7	7	4	1	4	4	4	4	4	7	4	4	4	4	7	4	4	4	4	4
2	41	2	3	2	11	11	11	11	11	11	11	11	11	11	5	11	11	11	11	11	11	11	11	11	11	5	7	7	7	7	7	7	7	5	7	4	3	5	1	4	3	5	3	7	3	5	2	5	5
2	46	2	1	2	1	1	1	4	1	1	1	1	1	1	3	1	1	1	3	1	1	1	1	1	9	3	4	6	6	6	6	5	4	6	1	7	3	2	2	4	5	3	2	7	1	6	2	5	2
2	52	1	2	2	9	9	8	9	7	3	2	10	9	6	3	6	4	8	9	7	4	8	8	6	5	3	6	6	4	4	4	5	5	5	5	3	3	2	2	1	7	5	5	7	7	4	4	2	3
2	56	1	1	3	9	7	10	11	11	3	8	10	9	9	4	5	7	8	10	10	2	4	10	8	6	4	6	6	3	5	5	5	5	2	1	6	3	6	1	4	5	4	4	7	1	6	2	6	2
2	54	2	2	2	1	1	1	1	1	1	1	1	1	1	5	1	1	1	1	1	1	1	1	1	1	5	7	7	7	7	1	5	1	7	2	7	2	6	1	6	7	5	2	7	1	7	2	6	2
2	20	2	4	3	2	1	2	7	6	1	1	3	1	1	1	2	1	1	6	6	1	1	2	1	9	5	7	7	5	6	7	7	3	4	2	6	6	6	4	5	6	6	4	7	7	6	4	6	5
2	52	2	3	2	11	11	11	11	11	6	6	11	10	10	4	11	11	11	11	11	6	6	11	10	1	4	7	7	6	7	7	5	5	4	1	6	5	5	5	3	5	3	2	5	6	5	3	6	2
2	51	1	3	1	2	2	1	6	6	1	1	2	2	2	3	2	1	1	6	2	1	11	2	2	6	3	4	4	4	3	2	4	5	4	1	7	4	6	1	3	7	7	1	7	2	7	1	6	1
2	57	1	2	2	1	1	1	1	1	1	1	1	1	7	3	1	1	1	1	1	1	1	1	1	7	3	7	7	1	6	6	5	2	7	1	7	5	5	4	5	2	4	1	7	1	4	2	4	2
2	37	2	2	2	2	1	1	5	4	1	1	2	2	4	3	1	2	1	4	3	1	1	2	3	3	3	2	5	4	3	4	5	5	4	2	6	4	5	6	6	2	6	3	6	2	6	4	7	3
2	48	1	1	1	5	8	4	2	4	8	1	6	6	5	3	2	2	3	3	2	2	2	2	2	5	3	7	7	3	3	7	4	2	4	6	7	7	4	1	4	7	1	5	1	1	4	1	4	7
2	55	2	1	2	10	8	9	10	10	11	6	7	9	9	4	10	7	8	9	6	9	9	8	6	7	3	6	5	6	5	6	5	4	3	3	5	4	3	6	4	4	5	5	6	6	4	3	5	2
2	66	2	2	1	11	11	10	11	11	11	11	11	11	11	4	11	10	11	11	11	11	11	11	11	10	4	7	7	7	7	7	1	7	7	7	1	7	1	1	1	7	1	1	7	7	1	1	1	7
2	33	1	3	2	11	11	11	11	11	11	11	11	11	7	3	11	11	11	11	11	11	11	11	11	6	3	7	7	4	7	7	4	2	4	2	2	4	7	2	4	5	2	2	6	1	6	2	5	4
2	22	2	2	1	8	9	8	10	10	6	8	9	9	9	3	3	4	6	5	6	2	8	7	6	8	3	5	6	4	3	4	5	4	6	4	6	3	6	7	4	5	3	1	1	3	5	4	4	5
2	55	2	1	2	7	9	6	8	8	9	6	7	7	6	3	4	5	3	6	7	6	3	6	3	4	2	2	2	1	3	3	5	3	4	3	4	3	3	2	3	4	4	4	6	4	4	4	6	5
2	59	1	3	3	2	2	2	7	7	2	2	7	7	4	3	2	2	2	7	7	2	2	2	7	2	3	5	6	4	3	3	4	4	5	2	4	4	2	2	4	4	2	4	4	4	4	4	4	4
2	34	2	2	1	8	6	10	11	11	7	4	3	9	3	4	9	7	8	11	11	4	6	8	9	8	4	7	7	5	5	6	6	6	7	5	3	4	5	7	5	4	5	4	7	1	6	3	5	5
2	57	2	2	1	1	1	1	1	1	1	1	1	1	3	2	1	1	1	1	1	1	1	1	1	11	5	4	4	2	2	3	4	5	7	2	5	4	5	3	4	4	5	3	7	6	4	4	5	3
2	58	1	1	2	6	2	2	11	11	1	1	10	4	4	4	6	2	2	11	10	1	1	9	2	10	4	7	7	6	6	7	5	2	2	1	1	7	7	4	4	2	2	2	7	2	7	1	5	6
2	68	2	2	2	11	11	11	11	11	11	11	11	11	6	5	11	11	11	11	11	11	11	11	11	6	5	7	7	7	7	7	7	1	7	1	7	1	7	4	4	4	7	1	4	7	7	4	7	4
2	39	1	2	2	2	2	1	1	1	1	1	1	2	3	4	2	2	1	1	1	1	1	1	2	2	4	6	6	4	6	5	5	6	6	2	6	5	4	2	6	2	2	2	6	2	6	2	6	2
2	22	2	4	3	7	8	4	8	8	10	3	8	5	4	4	8	8	3	8	7	10	2	7	4	9	4	7	7	1	5	6	5	4	5	2	5	4	5	3	4	5	4	5	7	4	3	3	3	3
2	56	2	1	2	1	1	1	6	6	1	1	6	1	6	3	1	1	1	5	5	1	1	5	1	6	3	3	5	5	5	5	7	4	7	1	3	3	6	7	6	5	5	1	6	1	5	5	6	6
2	53	2	2	3	8	10	11	11	9	11	9	11	10	10	3	10	11	11	11	10	11	10	11	10	8	3	7	5	4	6	6	6	4	4	3	4	5	4	6	4	6	4	3	7	4	6	3	5	4
3	34	1	3	3	6	9	6	11	8	7	11	9	8	8	3	5	7	8	10	8	8	11	8	6	7	4	7	7	2	5	7	5	4	5	5	6	6	5	6	6	5	5	5	4	5	5	5	6	6
3	46	1	4	2	6	8	4	6	7	8	3	7	6	5	3	6	8	4	6	6	8	4	6	6	4	3	7	6	4	6	6	5	6	4	3	5	5	4	3	5	3	3	4	7	4	5	4	5	3
3	66	1	2	1	11	3	11	11	11	2	11	11	11	11	5	11	2	11	11	11	2	11	11	11	11	5	7	7	2	7	7	6	6	6	6	6	6	6	6	6	6	6	6	6	6	6	6	6	6
3	50	2	2	2	1	1	1	7	2	1	1	3	1	1	1	1	1	1	2	2	2	1	2	1	1	1	7	7	7	7	7	4	1	4	4	7	6	6	2	4	2	2	4	7	7	6	4	6	2
3	39	2	2	3	4	1	1	1	1	5	1	1	1	11	3	1	1	1	1	1	5	1	1	1	11	3	7	7	4	7	7	7	1	1	1	7	4	4	1	4	4	4	4	7	4	7	1	7	1
3	69	2	3	3	6	4	4	6	7	4	5	7	6	4	3	6	4	5	6	7	4	5	7	6	4	3	5	6	5	5	5	5	5	6	5	5	6	6	6	4	4	4	6	4	4	6	6	4	4
3	63	2	2	3	1	1	1	10	5	1	1	10	2	10	3	1	1	1	1	2	1	1	5	2	4	3	5	6	3	3	5	5	4	5	3	5	4	6	2	4	5	4	2	7	4	5	2	4	2
3	29	2	3	3	3	3	5	10	11	4	9	10	7	5	4	3	3	3	7	10	3	9	8	5	11	5	4	6	3	2	3	6	4	5	1	7	2	6	1	2	6	6	4	5	7	7	6	7	5
3	29	1	4	3	2	3	1	2	3	1	1	2	1	3	2	2	3	1	2	3	1	1	2	1	10	3	4	6	4	2	2	5	3	6	2	6	4	5	4	4	7	5	3	4	3	5	3	4	2
3	49	2	2	3	9	11	11	11	9	11	9	10	10	9	4	9	11	9	11	9	10	10	10	9	9	3	7	7	5	5	6	6	2	5	1	7	2	6	3	4	1	5	1	7	1	6	1	6	1
3	69	2	1	1	11	11	11	11	11	11	11	11	11	11	5	11	11	11	11	11	11	11	11	11	11	5	7	7	7	7	7	7	4	7	1	7	4	7	7	7	4	7	1	7	1	4	4	7	4
3	66	2	2	1	11	11	11	11	11	11	11	11	11	11	5	4	4	4	4	4	4	4	4	4	4	3	7	7	7	7	7	7	5	3	4	5	5	5	2	4	5	3	4	7	1	1	4	4	4
3	33	1	2	3	6	7	6	7	6	8	7	8	7	7	4	6	7	7	7	7	9	9	6	6	7	4	6	6	3	3	5	4	4	4	4	4	4	3	1	4	3	5	3	5	4	6	3	3	4
3	50	1	3	3	1	1	1	1	1	1	1	1	1	1	3	1	1	1	1	1	1	1	1	1	3	3	6	6	2	6	4	4	4	3	1	6	3	4	3	2	6	4	7	7	7	4	4	4	3
3	64	2	4	3	1	1	1	1	1	1	1	1	1	2	2	1	1	1	1	1	1	1	1	1	2	2	4	6	2	3	4	6	3	3	3	6	5	5	3	4	3	3	5	5	6	5	4	4	6
3	27	2	4	3	1	1	1	4	1	1	1	1	1	1	3	1	1	1	4	1	1	1	1	1	8	3	4	4	5	1	2	5	4	3	2	1	5	5	2	4	6	3	5	6	7	4	4	3	4
3	47	1	4	3	6	2	2	2	10	1	1	2	2	2	2	6	2	2	2	10	1	1	2	2	6	3	5	7	2	2	2	4	6	4	1	6	6	5	6	3	6	5	5	7	7	6	2	4	1
3	62	2	1	1	2	2	2	3	2	2	2	2	2	5	4	2	2	2	2	2	2	2	2	2	10	5	4	7	4	4	4	4	3	4	3	4	2	4	4	3	4	1	4	7	4	4	1	4	3
3	72	2	1	3	1	2	2	3	4	2	2	2	2	7	3	1	1	2	2	3	2	1	1	2	7	4	3	6	2	3	2	5	5	5	4	3	5	5	5	3	4	4	4	6	3	5	4	4	3
3	65	1	2	2	1	2	1	2	1	1	1	1	1	1	1	1	2	1	1	1	1	1	1	1	10	4	4	6	7	6	6	5	4	5	2	7	2	5	3	6	2	5	1	7	1	6	3	6	2
3	71	2	4	3	11	11	11	10	10	11	11	11	10	9	3	11	11	11	11	11	11	11	11	11	5	3	6	5	3	5	5	5	4	4	5	5	6	3	3	6	6	6	6	6	3	3	4	6	5
3	25	2	3	3	6	7	6	7	6	7	6	7	6	6	3	6	7	6	7	6	7	6	7	6	6	3	4	4	4	4	4	4	4	4	4	4	4	4	4	4	4	4	4	4	4	4	4	4	4
3	37	2	1	2	2	2	1	1	1	1	1	1	1	1	4	1	1	1	1	1	1	1	1	1	10	4	6	3	2	1	2	5	7	3	1	6	3	6	1	5	2	5	2	7	3	4	4	4	3
3	38	2	1	3	3	1	9	11	9	11	8	9	7	9	3	4	3	9	11	11	11	9	11	7	6	3	7	7	5	5	7	5	6	6	5	6	5	5	4	2	5	4	5	7	2	3	4	4	4
3	38	1	1	3	1	1	1	1	1	1	1	1	1	1	3	1	1	1	1	1	1	1	1	1	10	3	4	4	1	1	1	5	2	5	4	5	4	4	1	4	3	4	4	7	4	5	3	5	3
3	51	1	3	1	5	2	5	8	8	3	5	8	6	6	3	7	4	6	4	6	3	4	3	8	8	4	7	7	6	6	6	6	4	4	4	4	5	5	1	3	6	1	6	6	3	4	5	5	4
3	38	2	4	1	1	1	1	1	1	1	1	1	1	1	1	1	1	1	1	1	1	1	1	1	9	4	5	5	2	2	3	6	5	4	2	4	3	4	2	5	3	4	4	5	4	5	2	4	3
3	51	2	4	3	1	1	1	6	1	1	1	1	1	1	3	1	1	1	6	1	1	1	1	1	11	4	3	4	4	2	1	4	4	2	2	4	4	2	5	5	5	3	5	7	1	6	4	3	4
3	63	2	2	3	1	1	2	11	8	2	4	8	5	4	4	2	2	10	10	9	2	5	8	3	4	4	6	6	6	5	5	7	4	4	5	5	6	6	6	5	5	4	3	7	4	4	4	4	4
3	53	2	4	1	7	11	3	11	7	8	5	6	8	5	3	4	11	4	8	5	6	5	6	6	5	3	7	6	4	4	7	4	3	2	3	6	4	5	6	4	2	5	4	7	5	5	3	6	2
3	30	1	1	3	10	7	10	10	10	6	6	8	10	9	3	11	9	11	10	11	7	8	9	9	7	3	7	7	7	7	7	5	6	6	6	6	6	6	7	5	7	6	7	7	7	3	3	3	6
3	61	2	4	2	1	1	1	1	4	1	1	1	1	1	1	1	1	1	1	3	1	1	1	1	6	3	7	7	1	6	5	4	3	2	2	7	6	4	2	4	4	4	2	7	3	7	1	5	3
3	63	2	1	1	7	8	3	10	10	5	2	8	6	5	3	8	8	7	9	9	4	4	9	4	6	3	6	6	3	6	6	4	3	4	4	4	4	3	4	3	4	3	4	5	4	4	3	3	4
3	39	2	1	2	3	1	1	2	3	2	1	2	1	2	3	2	3	1	2	3	2	1	1	1	3	3	4	4	3	3	3	4	6	4	4	2	2	5	2	5	4	4	3	6	5	5	3	5	4
3	38	1	3	3	1	1	1	1	1	1	1	1	1	1	1	1	1	1	1	1	1	1	1	1	9	4	4	3	2	2	2	5	2	2	2	5	5	3	2	5	4	5	3	5	1	2	3	5	2
3	49	2	3	1	1	1	1	4	1	1	1	1	1	1	1	1	1	1	4	1	1	1	1	1	10	3	3	7	3	3	2	5	5	3	2	4	3	6	3	1	2	3	3	7	1	7	3	6	1
3	47	1	2	2	1	1	1	1	10	1	1	1	1	9	4	1	1	1	1	1	1	1	1	1	11	4	3	6	6	6	6	5	4	4	4	5	5	5	5	3	3	3	3	6	3	5	3	4	5
3	18	1	3	1	9	10	6	11	10	4	8	6	7	7	3	6	6	6	6	6	6	6	6	6	6	3	7	7	7	7	7	4	7	4	5	5	5	4	2	3	4	3	4	3	3	2	4	5	5
3	21	1	1	2	10	11	8	11	11	10	7	9	10	11	4	10	9	8	9	11	9	6	8	10	10	4	7	6	4	6	7	5	3	1	3	2	4	4	1	5	6	3	5	6	2	4	5	6	3
3	70	1	2	3	1	1	1	1	2	1	1	1	1	5	4	1	1	1	1	1	1	1	1	1	5	4	5	7	5	4	4	4	4	7	4	4	4	4	2	4	4	3	5	7	4	7	4	6	4
3	31	1	3	3	1	1	1	1	3	1	1	1	1	3	3	1	1	1	1	3	1	1	1	1	9	4	4	5	3	3	2	6	4	3	5	7	4	3	2	5	5	3	4	6	3	4	2	5	2
3	62	1	3	3	4	1	3	11	10	1	1	11	4	2	3	2	1	1	11	10	1	1	11	1	2	3	7	7	6	7	7	6	4	4	1	7	2	4	2	1	7	5	5	7	3	6	4	5	2
3	47	1	3	3	1	1	1	1	1	1	1	1	1	1	1	1	1	1	1	1	1	1	1	1	11	5	3	4	3	3	4	6	3	6	3	6	4	4	4	5	3	5	3	7	3	5	4	5	3
3	64	2	4	3	7	5	4	10	11	4	4	9	9	4	3	7	5	4	9	11	5	5	10	7	4	3	7	5	3	5	6	4	4	4	2	6	3	5	1	3	2	3	4	7	1	5	3	5	4
3	68	1	2	2	1	1	1	9	9	1	1	1	5	3	4	1	1	1	11	11	1	1	11	4	8	4	7	7	7	5	7	6	6	5	1	7	5	5	1	1	5	4	4	7	1	7	4	4	6
3	69	2	1	3	11	11	11	11	11	11	11	11	11	10	5	1	11	11	11	11	11	11	11	11	9	4	7	7	4	5	6	7	4	3	4	7	3	7	4	1	7	1	1	7	7	4	4	1	4
3	61	2	3	3	1	1	1	1	1	7	1	1	2	1	3	1	5	1	1	1	5	1	1	1	6	3	6	6	4	3	5	5	5	2	2	1	4	2	6	2	6	2	6	7	3	2	5	3	2
3	67	2	3	2	3	2	3	6	4	2	2	4	4	4	3	3	2	5	5	4	2	2	5	4	7	3	4	5	3	4	4	3	5	4	5	2	5	5	2	2	5	3	5	4	4	4	3	3	4
3	75	2	2	3	4	8	3	8	4	6	8	4	8	9	4	8	9	3	2	2	9	9	2	9	9	4	2	6	3	5	5	6	4	6	2	4	6	4	3	2	5	3	6	6	2	4	6	4	5
3	75	1	1	3	8	4	9	8	8	11	8	6	10	9	4	8	4	9	7	8	10	8	7	9	3	2	7	7	1	6	7	5	4	3	1	6	3	4	3	5	2	2	2	7	1	6	4	5	1
3	39	2	2	2	1	1	1	6	11	1	1	2	1	6	3	1	1	1	2	2	1	1	1	1	10	4	5	6	3	5	5	5	3	3	2	5	3	5	1	2	6	3	2	7	1	6	2	5	4
3	55	1	1	1	4	5	7	10	9	9	2	6	8	9	4	4	8	6	9	9	9	4	8	8	8	4	7	6	5	4	6	5	4	5	2	6	4	4	4	5	4	6	2	3	3	6	3	6	7
3	74	1	3	3	1	1	1	1	1	1	1	3	2	2	1	1	1	1	1	1	1	1	2	2	8	4	4	4	4	4	3	4	3	2	2	5	4	5	1	4	3	3	3	7	3	4	4	2	2
3	60	1	1	3	1	1	1	1	3	1	1	1	1	1	2	1	1	1	2	2	1	1	1	1	9	5	4	4	1	2	4	4	3	4	1	7	3	4	1	2	7	2	1	7	2	7	4	4	5
3	59	1	1	3	8	7	5	9	10	3	6	10	8	7	4	6	8	6	9	9	6	5	9	6	6	4	6	5	6	6	6	5	3	4	2	2	4	5	5	5	4	4	2	6	2	3	2	5	2
3	51	1	1	3	2	2	1	3	2	2	1	2	2	5	3	2	2	1	2	1	2	1	2	2	9	4	4	4	3	4	4	4	3	4	3	6	4	4	3	4	3	4	3	7	6	5	3	4	4
3	35	2	1	2	2	11	11	11	11	11	11	11	11	11	4	2	3	4	4	4	4	4	4	4	5	3	7	7	7	7	7	7	4	2	2	7	4	7	5	5	2	4	2	7	4	7	3	7	7
3	57	2	2	3	1	1	1	3	1	1	1	1	1	1	3	1	1	1	3	1	1	1	1	1	7	3	4	5	3	3	2	4	6	5	4	3	4	5	5	5	4	3	2	6	3	4	4	5	4
3	61	1	3	3	2	2	2	4	3	1	1	3	2	2	2	2	1	2	2	2	2	2	2	1	10	4	6	6	4	3	3	6	3	5	1	5	3	6	2	5	4	5	2	7	4	6	2	5	2
3	58	1	3	2	2	2	2	9	9	7	2	8	4	3	2	2	2	2	9	9	3	2	2	3	7	3	7	7	6	7	7	7	4	6	1	7	4	6	1	6	2	3	2	7	1	7	1	7	1
3	48	2	3	2	5	6	1	2	3	1	1	3	3	6	3	4	5	2	1	3	1	1	2	2	9	3	6	6	4	4	5	5	4	4	1	7	4	5	1	2	6	2	4	7	6	5	5	5	4
3	31	1	1	2	6	6	6	8	6	6	6	6	6	9	4	6	6	6	6	6	6	6	6	6	9	4	6	6	4	4	6	6	1	2	2	4	4	5	1	4	5	2	4	7	2	5	2	2	4
3	62	1	4	2	1	1	1	3	3	1	1	3	1	1	3	1	1	1	2	3	1	1	2	1	5	3	4	6	4	5	4	5	3	3	2	6	4	4	2	5	7	6	2	7	3	6	2	5	3
3	53	2	1	1	9	11	11	11	11	11	11	11	11	11	5	11	6	11	11	11	11	11	11	11	11	5	7	7	6	7	7	6	6	3	4	4	4	6	3	4	7	3	6	6	3	5	5	5	6
3	62	1	1	2	11	11	11	11	11	11	11	11	11	11	4	10	11	11	10	11	11	10	11	11	9	4	7	7	7	7	7	5	5	7	5	7	4	6	1	5	5	5	4	1	4	5	4	4	4
3	34	2	2	1	11	11	11	11	11	11	11	11	11	11	5	11	11	11	11	11	11	11	11	11	1	1	7	7	7	7	7	7	7	1	1	7	7	7	1	7	7	7	7	7	1	7	7	7	1
3	26	1	2	3	3	7	3	9	5	5	3	9	6	7	4	3	7	3	9	5	5	3	9	6	6	3	6	6	6	6	6	6	4	6	3	5	3	5	1	4	4	6	3	6	4	4	2	4	4
3	35	2	2	3	11	9	11	11	8	9	9	11	9	10	5	11	9	10	11	9	11	9	11	9	4	4	7	7	6	7	7	5	7	5	1	6	6	6	5	3	6	3	7	3	2	5	3	6	2
3	21	2	2	1	10	10	10	10	10	10	10	10	10	9	4	10	10	10	10	10	10	10	10	10	8	3	7	7	6	6	6	6	4	4	4	5	4	5	3	4	4	3	4	3	2	5	3	4	4
3	60	1	1	2	1	1	1	1	1	1	1	1	1	6	3	1	1	1	1	1	1	1	1	1	10	4	4	4	4	3	4	5	2	4	1	7	3	2	1	6	2	6	2	7	4	4	3	6	4
3	28	2	2	2	11	11	7	11	10	11	5	11	6	6	4	11	10	10	11	10	11	8	11	7	6	4	7	7	4	6	7	7	1	6	6	4	1	2	4	4	5	4	1	5	2	6	3	6	1
3	19	1	4	3	4	5	4	4	5	5	5	6	6	6	3	6	6	5	7	6	6	7	7	6	6	3	4	3	4	4	5	4	3	4	4	4	4	4	4	4	4	4	4	4	4	4	4	4	4
3	31	1	4	3	1	1	1	1	1	1	1	1	1	1	4	1	1	1	1	1	1	1	1	1	11	5	6	6	6	2	1	5	3	5	2	5	2	3	2	2	5	4	5	6	4	6	3	4	5
3	48	2	2	2	1	1	1	6	9	1	1	5	4	1	2	1	1	1	6	9	1	1	6	2	6	4	5	7	3	3	3	5	2	6	2	5	1	4	4	4	5	4	3	6	4	4	4	4	3
3	39	2	2	2	1	1	1	5	7	1	1	1	1	3	3	1	1	1	5	5	1	1	1	1	3	3	6	7	6	6	6	6	5	6	6	4	6	5	4	3	3	3	3	6	6	5	6	3	6
3	20	2	4	2	6	8	6	8	6	5	7	8	5	3	4	7	8	6	8	7	5	6	8	5	4	4	7	5	5	6	6	5	3	6	3	2	5	6	2	1	4	3	6	2	7	3	5	3	5
3	36	1	4	3	1	1	1	9	1	1	1	1	1	11	4	1	1	1	10	1	1	1	1	1	11	4	4	6	4	2	1	6	2	6	1	7	1	3	3	5	4	4	3	7	2	6	2	6	2
3	47	1	1	1	6	6	11	11	11	6	6	11	11	6	3	3	6	6	6	6	6	6	6	6	5	3	5	5	5	5	5	4	4	4	4	4	4	4	4	4	4	4	4	4	4	4	4	4	4
3	49	1	2	2	6	10	9	9	11	11	11	9	6	10	4	9	10	7	10	10	10	8	9	7	10	4	7	7	7	7	7	5	6	6	2	7	1	4	1	1	2	5	2	7	7	6	4	5	2
3	52	1	2	2	4	5	5	9	9	3	2	10	7	8	4	5	3	3	9	8	3	3	9	6	8	3	7	7	5	6	6	5	6	6	6	6	4	6	1	4	5	6	6	7	6	5	2	5	5
3	28	1	2	3	11	6	1	10	6	4	1	8	7	2	3	10	6	3	7	5	1	1	5	6	3	3	7	7	2	3	7	5	3	4	2	6	4	4	3	4	4	2	3	7	3	4	2	6	1
3	47	1	1	1	6	3	6	11	11	7	8	11	6	6	4	5	6	5	10	11	11	8	8	6	6	4	4	7	7	4	6	6	4	4	4	6	5	7	7	5	4	5	5	6	4	7	2	5	2
3	33	2	1	3	4	5	5	9	11	1	11	8	4	2	3	4	5	4	9	11	4	9	8	5	2	3	6	6	4	4	6	6	2	7	1	7	5	7	1	7	5	6	6	6	6	4	4	6	4
3	45	2	2	2	4	2	1	11	8	1	2	11	2	2	4	6	1	1	11	8	1	2	11	8	5	4	7	7	3	4	4	4	6	4	2	5	4	4	3	4	4	2	5	7	4	5	2	2	2
3	52	2	3	1	11	11	11	11	11	11	11	11	11	11	5	11	11	11	11	11	11	11	11	11	11	5	7	7	7	7	7	7	7	7	7	1	7	7	1	1	7	1	7	1	7	1	6	7	1
3	22	2	1	1	2	5	3	7	6	1	1	3	2	5	3	2	8	2	5	2	1	1	6	3	4	3	5	6	4	3	3	2	7	5	5	1	5	4	1	3	7	1	6	1	3	3	3	2	5
3	60	2	1	2	9	11	11	11	11	11	9	11	11	11	5	7	11	10	10	11	7	7	8	11	11	5	7	7	5	7	7	5	5	7	5	6	3	7	5	6	6	7	7	6	4	6	3	6	1
3	31	1	4	3	3	1	1	2	2	1	1	1	1	2	3	3	1	1	1	2	1	1	1	1	11	4	2	6	3	1	2	3	5	5	1	6	2	3	4	3	6	4	3	7	5	7	3	5	1
3	22	1	2	2	8	6	6	6	6	6	8	6	6	11	3	5	5	5	5	5	5	5	5	5	4	2	7	4	4	4	4	4	7	4	4	4	4	5	5	4	4	4	4	4	4	4	4	4	4
3	54	2	2	2	9	11	2	4	8	9	3	8	6	5	4	6	8	3	7	5	9	2	6	6	8	4	5	6	3	3	5	4	4	6	2	4	4	3	2	2	6	4	5	7	1	5	2	4	4
3	20	2	2	1	11	11	11	11	11	11	11	11	11	11	5	1	1	1	1	1	1	1	1	1	11	5	7	7	1	4	4	4	4	4	4	4	4	4	4	4	4	4	4	4	4	4	4	4	4
3	27	1	2	2	9	9	9	9	9	9	9	9	9	9	5	9	9	9	9	9	9	9	9	9	9	5	6	6	6	6	6	6	6	6	6	6	6	6	6	6	6	6	6	6	6	6	6	6	6
3	50	2	1	2	5	5	3	8	3	1	1	8	5	4	2	3	1	1	5	4	1	4	5	4	6	3	6	5	1	3	4	4	1	5	1	1	3	2	1	5	6	6	1	1	7	2	2	3	4
3	22	2	1	3	3	3	2	6	5	1	1	7	1	5	3	2	2	2	6	3	1	1	3	1	7	3	4	7	5	4	4	5	3	6	1	6	6	5	5	6	6	3	2	6	1	6	2	5	6
3	49	2	1	2	1	1	1	8	2	1	2	2	2	1	3	1	1	1	5	2	1	1	1	1	9	5	3	3	1	1	2	3	5	2	5	3	3	5	2	3	4	2	4	6	4	3	3	4	6
3	20	1	2	1	8	10	6	11	11	6	9	8	9	7	4	9	8	7	11	11	5	9	9	9	7	5	7	7	5	6	6	3	5	4	5	7	7	7	6	3	6	3	5	7	6	6	4	5	2
3	20	2	3	3	10	11	9	10	10	7	9	8	10	10	4	10	11	9	10	10	9	9	10	10	9	3	6	5	5	6	7	4	5	4	4	3	5	7	6	3	6	3	4	7	3	3	6	4	7
3	63	2	2	2	3	3	2	9	6	3	1	9	3	3	2	2	2	2	9	6	3	2	3	3	5	3	5	5	3	5	5	4	3	2	5	3	5	4	2	3	5	2	6	6	5	4	4	3	5
3	37	1	4	2	1	1	1	3	2	1	1	1	1	1	2	1	1	1	3	2	1	1	1	1	1	3	4	4	4	3	3	6	5	4	3	5	5	5	3	5	5	5	2	7	6	5	3	5	5
3	30	2	2	3	10	1	8	10	10	1	6	8	3	8	2	8	10	3	4	3	5	10	3	1	4	4	6	7	6	2	1	5	6	3	6	7	4	5	5	5	6	3	6	6	6	4	4	5	5
3	54	1	1	1	5	6	5	10	11	6	6	11	8	6	3	6	4	5	9	11	7	3	8	6	5	3	6	7	2	4	5	4	1	7	1	7	7	7	1	6	4	4	4	7	1	4	4	4	4
3	24	2	1	3	11	11	11	11	11	11	11	11	10	11	3	10	11	7	11	10	11	9	11	7	11	3	7	7	7	5	5	5	5	3	3	5	2	5	4	1	7	6	4	7	7	7	3	5	5
3	37	1	1	3	1	8	5	8	2	1	4	4	5	2	3	3	9	4	3	2	1	3	3	4	4	3	7	7	1	3	6	5	4	2	6	2	5	4	2	2	2	2	6	6	4	2	4	5	4
3	52	1	3	3	10	11	8	10	10	11	8	10	10	8	4	10	11	8	10	10	11	8	10	9	8	3	7	7	4	4	6	6	6	2	1	1	5	5	1	2	6	4	2	7	2	5	6	6	6
3	52	1	2	3	10	10	11	11	11	10	10	11	10	11	4	10	10	10	11	11	10	10	11	10	10	4	7	7	6	6	6	5	2	4	2	5	5	6	3	5	4	5	3	6	2	6	4	5	2
3	54	2	2	2	6	7	3	11	10	6	3	9	6	9	3	3	2	2	10	9	2	11	6	2	8	4	6	6	5	4	4	6	5	5	4	4	4	4	4	4	4	4	4	4	2	5	4	4	4
3	37	1	3	3	1	1	1	11	1	1	4	9	1	10	5	1	1	1	10	1	1	6	10	1	10	5	7	7	2	4	2	4	4	1	2	6	3	4	4	1	7	4	1	7	7	6	2	5	3
3	21	1	4	3	4	3	10	7	11	4	6	7	6	5	4	4	3	10	7	11	4	6	7	7	6	4	7	7	3	4	7	7	5	4	2	6	4	5	1	5	5	5	5	6	4	3	1	6	2
3	47	1	1	3	9	9	11	11	11	8	11	11	10	11	3	10	9	10	11	11	9	11	11	10	7	4	7	7	7	6	7	5	4	7	5	6	6	7	2	4	6	5	3	2	5	5	3	6	5
3	28	2	4	1	9	11	6	11	9	9	8	11	10	9	4	11	11	9	11	8	9	9	11	10	9	4	7	7	4	6	7	5	2	7	1	6	6	7	4	6	3	4	2	5	2	7	2	6	2
3	70	1	4	3	6	10	3	8	10	6	3	6	6	7	4	3	9	1	5	7	4	2	3	3	8	4	6	7	5	5	5	5	4	3	2	6	5	4	4	3	1	6	2	7	1	7	4	6	2
3	27	1	3	2	1	1	1	1	1	1	1	1	1	5	1	4	4	4	4	4	4	4	4	4	4	1	4	4	4	4	4	4	4	4	4	4	4	4	4	4	4	4	4	4	4	4	4	4	4
3	26	2	2	2	5	5	4	4	5	3	3	5	4	4	3	3	4	3	4	3	3	3	4	3	6	3	5	6	5	5	5	5	3	5	4	5	4	6	5	3	3	3	4	6	5	5	2	5	3
3	54	2	1	3	2	1	1	5	6	1	1	4	2	5	4	1	2	1	1	3	1	1	2	2	10	5	5	5	1	4	5	4	5	3	4	3	5	3	3	3	5	2	3	7	2	3	3	5	3
3	22	1	3	2	7	6	8	8	7	7	8	8	8	8	3	8	7	8	7	8	8	8	7	8	8	3	5	4	5	5	4	6	5	5	6	5	6	5	6	6	5	6	5	6	5	5	6	5	6
3	72	2	4	3	9	11	11	11	11	6	6	8	9	6	5	8	9	9	7	9	9	11	9	9	5	5	7	7	4	7	7	6	1	4	1	7	5	3	1	5	1	4	1	7	1	4	4	4	1
3	46	2	3	3	1	1	1	3	2	1	1	1	1	3	3	1	1	1	2	1	3	1	1	1	7	3	2	4	2	2	2	5	2	3	1	5	3	4	2	5	4	6	4	7	5	6	2	5	2
3	52	2	1	3	8	9	6	11	8	10	5	7	8	6	4	6	9	6	7	6	8	4	6	7	8	4	7	5	3	4	6	5	4	4	2	4	3	4	4	3	5	4	5	3	2	4	3	4	2
3	29	2	2	3	2	1	1	1	2	1	1	1	1	1	1	2	1	1	1	2	1	1	1	1	8	3	3	2	2	2	2	4	5	6	5	5	2	5	3	3	5	4	5	5	3	5	4	5	3
3	21	2	3	3	1	1	1	1	1	1	1	1	1	1	3	1	1	1	1	1	1	1	1	1	1	3	7	7	5	5	6	4	5	6	3	3	6	5	5	2	6	1	5	7	2	2	4	3	7
3	38	1	2	3	1	1	1	5	9	1	1	7	2	8	4	1	1	1	2	5	1	1	2	9	10	5	4	7	7	3	6	4	6	4	3	6	3	2	1	5	2	2	4	7	6	6	2	2	3
3	46	2	2	1	3	9	8	9	9	11	8	9	6	8	4	8	3	8	9	8	10	6	9	8	8	4	6	6	6	6	6	5	4	3	3	5	6	4	1	3	6	2	6	6	2	4	2	3	5
3	38	1	1	2	2	2	2	5	5	2	1	5	1	3	4	1	2	1	3	2	2	1	3	1	2	4	6	5	4	5	4	4	4	3	1	5	3	4	2	4	6	5	2	6	6	5	2	4	4
3	24	1	3	3	1	1	1	1	1	1	1	1	1	4	4	1	1	1	1	1	1	1	1	1	5	3	4	4	1	2	2	5	4	5	5	6	6	7	1	6	3	4	3	7	2	5	3	5	2
3	54	1	4	2	2	2	3	3	3	2	2	5	3	8	3	3	2	3	3	5	3	5	4	3	4	3	5	5	5	4	5	4	4	4	3	4	5	5	1	4	5	3	5	5	5	4	3	4	5
3	47	2	2	1	6	6	6	8	11	10	5	10	9	10	4	9	2	6	9	11	10	7	10	7	9	4	6	6	4	4	6	4	3	6	1	6	5	5	6	4	6	4	5	7	1	5	4	6	5
3	60	1	1	3	8	9	7	7	9	6	6	9	5	5	3	7	7	5	6	8	4	3	4	3	9	4	5	5	4	5	4	5	5	5	3	6	5	6	3	4	2	6	6	7	6	4	5	6	3
3	52	2	1	3	1	1	1	1	1	1	1	1	1	1	1	1	1	1	1	1	1	1	1	1	11	3	4	3	6	4	4	4	7	6	1	6	1	7	6	7	2	1	1	7	1	7	6	6	1
3	34	1	4	2	10	8	10	8	8	1	6	8	8	8	4	5	10	8	10	8	6	6	8	6	6	4	7	7	4	5	1	4	4	1	4	7	4	7	1	4	7	4	7	7	1	4	4	5	5
3	47	1	4	3	4	11	6	8	8	6	6	9	7	6	4	4	8	6	4	7	3	8	8	6	7	4	7	7	4	5	6	6	4	6	2	6	4	4	2	5	4	6	3	6	4	7	3	6	3
3	22	1	2	1	9	9	8	8	8	8	8	8	8	8	4	8	8	7	7	7	7	7	6	6	7	3	4	4	4	5	5	4	4	4	4	4	4	4	4	4	4	4	4	4	4	4	4	4	4
3	60	1	3	2	8	6	8	7	9	7	6	9	9	9	3	6	4	4	5	4	3	7	6	6	8	4	6	6	4	4	5	6	6	3	5	2	3	7	4	5	6	3	5	7	2	4	2	2	7
3	46	1	3	3	1	1	1	1	2	2	1	1	1	2	3	3	3	1	2	2	1	1	1	1	8	5	4	5	3	3	4	3	1	4	2	6	3	7	1	4	5	1	5	1	1	6	3	6	3
3	21	1	2	3	5	6	5	4	6	5	5	6	6	8	4	6	7	7	7	6	8	7	6	7	7	4	5	5	5	5	4	5	4	5	3	3	4	5	4	4	3	3	3	4	5	5	4	3	4
3	23	2	1	2	1	1	1	9	9	1	1	11	3	5	2	1	1	1	9	9	1	1	11	3	4	2	7	7	7	7	7	6	4	6	1	3	2	4	4	7	5	4	3	1	4	6	2	4	1
3	53	1	4	3	1	1	1	1	1	1	1	1	1	1	1	1	1	1	10	1	1	1	1	1	8	4	6	6	4	4	4	5	5	3	3	3	5	4	2	4	5	3	3	5	6	3	3	4	5
3	41	1	3	3	3	2	3	8	8	1	1	1	2	2	3	2	2	2	8	2	1	1	1	1	3	3	5	6	5	6	5	4	5	4	3	5	4	4	6	5	6	4	4	6	6	6	3	4	5
3	43	2	3	3	6	6	4	8	4	10	4	10	6	6	3	6	7	4	8	4	8	3	8	6	6	3	5	7	7	6	7	5	5	5	4	6	4	5	5	6	3	5	4	6	3	4	4	5	3
3	40	2	2	2	6	8	9	4	3	5	7	6	6	8	4	8	6	7	5	5	6	7	6	7	8	4	4	5	3	4	4	4	5	5	5	4	4	3	4	3	3	3	3	4	5	5	5	6	5
3	46	2	4	3	1	1	1	1	1	2	1	1	1	7	3	1	1	1	1	1	2	1	1	1	9	4	3	5	3	2	2	6	6	4	2	6	3	4	3	5	6	5	2	7	6	5	4	7	2
3	34	1	2	1	10	10	5	11	11	11	11	11	11	11	4	5	5	4	11	11	7	7	11	9	7	4	7	7	1	4	6	7	7	2	2	2	6	6	1	4	4	1	4	4	3	3	3	3	4
3	40	2	4	3	1	1	1	5	4	1	1	7	1	4	3	1	1	1	5	5	1	1	5	1	6	3	6	6	6	6	6	4	3	4	3	3	3	4	1	4	4	4	2	7	2	5	3	4	3
3	39	1	2	1	7	6	9	11	11	7	11	7	8	11	5	6	7	6	9	10	6	8	9	9	11	5	7	7	5	6	6	6	5	4	5	5	7	5	1	4	6	4	5	7	2	4	5	5	5
3	44	2	1	3	9	8	9	6	5	8	6	9	8	6	4	9	8	8	8	7	7	9	8	8	7	4	7	6	5	6	6	4	4	4	2	5	4	2	3	5	3	6	5	7	2	4	3	3	2
3	61	2	4	3	6	7	9	11	8	10	9	9	9	11	4	6	7	8	9	8	8	7	9	8	8	4	7	7	5	6	6	6	3	4	1	6	3	4	2	4	3	3	2	5	3	5	3	4	3
3	44	1	4	1	11	11	11	11	11	8	11	11	11	11	5	9	9	5	11	3	1	9	6	6	9	5	7	7	4	6	7	7	1	2	1	7	2	4	3	4	1	4	1	1	1	7	1	4	7
3	58	2	2	3	1	1	1	6	1	1	1	1	1	4	4	1	1	1	6	1	1	1	1	1	6	4	7	7	4	5	5	5	6	1	1	1	2	5	1	3	6	2	6	7	6	6	2	5	6
3	37	1	1	3	1	6	1	9	7	1	1	9	1	1	3	1	7	1	8	7	1	1	8	3	3	3	6	7	3	2	5	4	7	7	1	4	5	7	4	2	6	2	1	4	7	6	3	6	7
3	39	2	2	3	11	11	11	11	11	11	11	11	11	11	5	11	11	11	11	11	11	11	11	11	11	5	7	7	3	5	6	4	1	5	1	5	4	6	2	5	5	5	2	6	3	3	3	5	2
3	51	1	1	1	5	5	3	11	5	1	6	11	6	3	3	5	1	1	6	4	1	3	9	6	7	3	4	7	2	3	4	4	4	4	4	5	4	3	2	4	1	4	4	7	5	7	2	4	6
3	62	2	4	3	3	9	5	10	4	10	3	10	6	4	3	4	10	6	9	4	10	4	9	6	3	3	7	6	2	5	5	6	2	4	2	6	1	2	1	4	7	6	2	6	4	6	4	2	4
3	31	1	2	3	6	6	6	8	7	6	4	6	6	6	3	6	6	6	6	6	6	6	6	6	6	3	6	5	4	4	4	5	3	3	4	5	6	6	2	4	6	4	4	4	4	3	5	4	5
3	44	1	2	1	8	11	2	4	11	6	1	6	6	11	2	1	11	1	9	11	6	1	6	2	9	3	7	7	4	2	4	5	4	4	1	4	2	4	1	4	4	1	2	7	4	5	2	6	1
3	48	1	1	3	11	11	11	11	11	11	11	6	11	10	4	10	11	8	9	6	11	11	11	11	10	4	7	7	1	7	7	1	4	5	5	6	4	7	3	7	6	5	1	7	2	7	4	6	3
3	58	2	2	2	11	1	11	1	11	11	11	10	11	8	3	11	1	11	8	11	11	11	11	10	7	3	6	6	5	6	7	5	3	6	3	4	2	5	2	4	3	3	6	3	1	6	2	4	4
3	60	1	1	1	1	1	5	7	1	1	1	8	5	2	3	3	2	2	5	1	1	1	8	6	5	3	6	6	4	6	6	4	5	4	2	2	4	4	1	4	6	1	2	4	4	4	2	2	2
3	50	1	1	1	5	1	2	11	8	1	1	8	6	6	3	2	1	2	11	11	1	1	6	1	5	3	6	6	6	6	6	6	1	6	1	7	7	7	6	7	6	6	1	7	1	1	1	7	1
3	46	1	4	2	11	11	9	11	11	11	11	11	11	11	5	9	8	7	9	10	9	5	6	9	8	4	7	7	6	7	7	7	4	4	1	7	6	4	1	6	7	7	5	7	5	4	4	6	2
3	52	2	1	3	1	1	1	2	2	2	1	1	1	1	4	1	1	1	1	2	1	1	1	1	11	5	6	6	3	4	1	6	3	4	2	6	5	2	2	3	3	3	3	6	2	6	3	5	4
3	45	2	1	3	4	10	5	11	6	10	3	11	4	7	4	4	10	3	9	5	11	2	9	5	7	4	7	7	6	6	6	4	6	4	6	4	5	4	4	2	6	4	4	7	4	3	4	4	5
3	57	1	1	3	1	1	1	2	2	1	1	1	1	8	4	1	1	1	2	1	1	1	1	1	8	4	4	3	2	3	1	6	7	2	2	5	5	6	3	5	5	5	2	7	3	4	3	6	2
3	46	1	1	3	1	1	1	4	4	1	1	2	2	2	3	1	1	1	2	2	1	1	1	1	7	3	5	5	6	2	3	5	2	1	1	7	6	6	1	6	2	7	2	7	2	7	4	6	1
3	38	2	2	1	6	8	1	8	6	9	1	6	6	7	3	6	8	1	6	1	9	1	6	9	6	3	7	7	6	6	6	4	3	3	3	5	3	3	1	3	5	3	4	5	4	4	2	5	3
3	59	2	4	2	2	7	2	9	8	3	3	5	4	6	4	5	7	3	8	6	4	3	7	4	6	4	4	6	4	4	5	4	4	1	2	6	2	4	2	5	7	2	5	6	2	6	2	4	2
3	46	1	4	3	1	1	1	6	6	1	1	6	1	1	3	1	1	1	6	6	1	1	6	1	9	4	7	7	7	7	7	6	4	4	1	4	4	4	6	4	7	4	4	7	7	6	4	4	4
3	20	2	2	3	11	11	11	11	11	11	11	11	11	10	5	11	11	11	11	11	11	11	11	11	1	1	7	7	6	4	7	6	3	7	2	6	2	2	1	3	2	2	5	1	2	6	3	4	4
3	60	2	3	2	5	10	9	11	11	8	9	10	9	6	3	9	10	10	11	11	8	10	8	7	6	3	7	6	5	5	6	6	5	7	3	6	2	6	1	6	6	6	2	7	2	6	6	6	6
3	54	2	1	3	11	11	9	10	11	11	9	10	11	10	4	11	11	9	11	11	11	10	11	11	5	4	7	7	6	7	7	4	4	5	2	6	4	4	2	5	4	3	2	7	2	5	3	6	3
3	71	2	1	3	1	1	1	2	2	1	1	3	3	5	3	1	1	1	2	2	1	1	2	1	4	4	3	2	3	1	3	5	2	5	4	4	5	4	2	4	4	2	4	5	4	4	4	4	4
3	51	1	2	1	1	1	1	11	11	1	1	11	3	3	2	1	1	1	11	11	1	1	11	2	3	2	7	7	3	3	4	7	1	4	1	7	3	5	1	5	1	4	4	7	1	7	1	6	1
3	44	1	2	2	1	1	1	1	2	1	1	1	1	1	1	1	1	1	1	1	1	1	1	1	11	4	5	7	3	2	2	5	5	4	3	7	3	3	1	4	5	2	6	7	6	4	2	2	2
3	48	2	1	2	7	1	9	11	2	7	7	11	7	6	3	9	3	3	11	5	2	2	11	7	6	3	7	7	5	6	5	4	1	1	4	4	4	4	5	4	5	2	4	6	2	3	5	5	2
[truncated: 72 more columns]
